# Supplementary material for: Bacterial regulon modeling and prediction based on systematic cis regulatory motif analyses
Source: Sci Rep. 2016 Mar 15;6:23030. doi: 10.1038/srep23030 (PMC4792141; doi:10.1038/srep23030)
Supplement: Supplementary Dataset 1 [file srep23030-s2.xls]

## Sheet: 62642_1_data_set_2019913_z2zzlr
NC_a	gi_a	NC_b	gi_b	strand_b	name_b	overlap_score
NC_000913	145698220	NC_000913	145698220	-	ykfM	2
NC_000913	145698221	NC_000913	145698221	-	yafY	2
NC_000913	145698223	NC_000913	145698223	-	mhpR	2
NC_000913	145698223	NC_015566	333928103	+	-	0.5
NC_000913	145698223	NC_014621	310639389	-	-	0.5
NC_000913	145698223	NC_008786	121608990	-	-	0.5
NC_000913	145698223	NC_014121	296104027	+	-	0.5
NC_000913	145698223	NC_009668	153011175	+	-	0.5
NC_000913	145698223	NC_009654	152996007	-	-	0.5
NC_000913	145698223	NC_015497	332306771	+	-	0.2
NC_000913	145698223	NC_015583	334145432	-	-	0.5
NC_000913	145698223	NC_015458	332283636	+	-	0.25
NC_000913	145698223	NC_010524	171059917	+	-	0.5
NC_000913	145698223	NC_010162	162451589	+	lacI2	0.5
NC_000913	145698223	NC_009792	157147046	+	-	0.333333
NC_000913	145698223	NC_014818	315500515	+	-	0.2
NC_000913	145698223	NC_010943	190574136	+	-	0.166667
NC_000913	145698223	NC_015596	334320671	+	-	0.166667
NC_000913	145698223	NC_007951	91783812	-	-	0.5
NC_000913	145698223	NC_015637	336125815	-	-	0.166667
NC_000913	145698223	NC_011283	206579531	-	lacI	0.5
NC_000913	145698223	NC_009784	156978131	-	-	0.5
NC_000913	145698223	NC_009952	159045684	-	ugpB3	0.111111
NC_000913	145698223	NC_007712	85059730	-	-	0.5
NC_000913	145698223	NC_010338	167646025	+	-	0.5
NC_000913	145698223	NC_008709	119945696	-	lacI	0.5
NC_000913	145698223	NC_008380	116254111	-	-	0.142857
NC_000913	145698223	NC_011983	222082349	-	-	0.125
NC_000913	145698223	NC_014837	317048754	+	-	0.5
NC_000913	145698223	NC_014306	300717457	+	lacI	0.5
NC_000913	145698223	NC_008825	124267863	+	-	0.5
NC_000913	145698223	NC_014816	315498909	+	-	0.25
NC_000913	145698223	NC_008688	119387741	-	-	0.5
NC_000913	145698223	NC_011420	209966818	-	mhpR	0.5
NC_000913	145698223	NC_015596	334320185	+	-	0.5
NC_000913	145698223	NC_009668	153011755	+	-	0.5
NC_000913	145698223	NC_011386	209884781	-	-	0.5
NC_000913	145698223	NC_010002	160900992	-	-	0.333333
NC_000913	145698223	NC_010170	163857375	-	-	0.5
NC_000913	145698223	NC_015458	332286819	+	-	0.5
NC_000913	145698223	NC_015422	330827192	-	-	0.25
NC_000913	145698223	NC_015138	326315585	+	-	0.166667
NC_000913	145698223	NC_015580	334141493	+	-	0.5
NC_000913	145698223	NC_014640	311108604	+	-	0.333333
NC_000913	145698223	NC_011283	206576774	-	mhpR	0.5
NC_000913	145698223	NC_007908	89901896	-	-	0.333333
NC_000913	145698223	NC_008786	121610010	-	-	0.142857
NC_000913	145698223	NC_006371	54303336	-	-	0.5
NC_000913	145698223	NC_012857	241665969	-	-	0.5
NC_000913	145698223	NC_009654	152997056	-	-	0.5
NC_000913	145698223	NC_009937	158424506	+	mhpA	0.25
NC_000913	145698223	NC_011662	237654639	-	-	0.333333
NC_000913	145698223	NC_015566	333927951	-	-	0.5
NC_000913	145698223	NC_014323	300313062	+	pcaR	0.333333
NC_000913	145698223	NC_013361	260853575	-	mhpR	0.333333
NC_000913	145698223	NC_014259	299770629	-	-	0.5
NC_000913	145698223	NC_013857	288961804	-	-	0.333333
NC_000913	145698223	NC_015723	339322190	+	-	0.5
NC_000913	145698223	NC_007952	91777800	-	-	0.5
NC_000913	145698224	NC_000913	145698224	+	insC	2
NC_000913	145698224	NC_012791	239813675	+	-	0.2
NC_000913	145698224	NC_008740	120556092	-	-	1
NC_000913	145698224	NC_010658	187733819	+	-	0.5
NC_000913	145698224	NC_009720	154247399	+	-	1
NC_000913	145698224	NC_003910	71279386	+	-	1
NC_000913	145698224	NC_010125	162148632	+	-	1
NC_000913	145698224	NC_009952	159045896	+	-	1
NC_000913	145698224	NC_008826	124262756	+	-	0.333333
NC_000913	145698224	NC_012660	229589983	+	insC	1
NC_000913	145698224	NC_008687	119386026	-	-	0.333333
NC_000913	145698224	NC_015591	334319546	-	-	1
NC_000913	145698224	NC_014006	294011395	+	atoB	0.5
NC_000913	145698224	NC_015179	325113333	+	-	0.5
NC_000913	145698224	NC_012559	226941637	-	-	0.5
NC_000913	145698224	NC_008260	110834648	-	-	0.5
NC_000913	145698224	NC_015422	330825267	+	-	0.333333
NC_000913	145698224	NC_014839	317053537	+	-	0.333333
NC_000913	145698224	NC_007722	85374649	-	-	1
NC_000913	145698224	NC_008048	103485890	+	-	0.166667
NC_000913	145698224	NC_011987	222102043	-	-	0.333333
NC_000913	145698224	NC_014216	297569792	-	-	1
NC_000913	145698224	NC_013860	288963177	-	-	0.333333
NC_000913	145698224	NC_010333	167621654	+	-	0.25
NC_000913	145698224	NC_013209	258541283	-	-	0.25
NC_000913	145698224	NC_007951	91782077	-	-	0.333333
NC_000913	145698224	NC_010943	190574423	-	-	1
NC_000913	145698224	NC_009671	153012031	+	-	1
NC_000913	145698224	NC_015717	338740103	-	-	0.333333
NC_000913	145698224	NC_014816	315499206	-	-	0.5
NC_000913	145698224	NC_011894	220924213	+	-	0.25
NC_000913	145698224	NC_014121	296100887	-	-	0.666667
NC_000913	145698224	NC_013282	260598265	-	-	0.5
NC_000913	145698224	NC_015497	332307931	-	-	0.333333
NC_000913	145698224	NC_009348	145299837	+	-	0.5
NC_000913	145698224	NC_015138	326318489	+	-	1
NC_000913	145698224	NC_016002	347538868	-	-	0.333333
NC_000913	145698224	NC_013361	260858238	-	-	0.5
NC_000913	145698224	NC_006138	51245565	+	-	0.333333
NC_000913	145698224	NC_015730	339503310	-	-	0.333333
NC_000913	145698224	NC_008343	114328459	+	-	0.5
NC_000913	145698224	NC_007614	82703146	-	-	1
NC_000913	145698224	NC_007298	71908043	+	-	1
NC_000913	145698224	NC_009662	152990989	-	-	0.333333
NC_000913	145698224	NC_011282	206575664	+	-	1
NC_000913	145698224	NC_012560	226946434	+	-	0.5
NC_000913	145698224	NC_008384	116255344	-	-	0.666667
NC_000913	145698224	NC_010717	188576840	+	-	0.333333
NC_000913	145698224	NC_006672	58038336	+	-	0.333333
NC_000913	145698224	NC_008709	119946043	-	-	0.5
NC_000913	145698224	NC_014664	312114193	-	-	0.333333
NC_000913	145698224	NC_015554	333895662	-	-	0.5
NC_000913	145698224	NC_008095	108758243	-	-	1
NC_000913	145698224	NC_007964	92117498	+	-	0.5
NC_000913	145698224	NC_011004	192292959	+	-	1
NC_000913	145698224	NC_010002	160897982	+	-	0.5
NC_000913	145698224	NC_015458	332286425	+	-	0.333333
NC_000913	145698224	NC_014228	300725038	+	-	0.5
NC_000913	145698224	NC_012779	238920859	-	-	0.5
NC_000913	145698224	NC_013446	264678469	-	-	1
NC_000913	145698224	NC_007626	83309505	-	-	0.25
NC_000913	145698224	NC_009508	148551029	-	-	0.25
NC_000913	145698224	NC_012779	238920924	+	-	0.5
NC_000913	145698224	NC_009937	158421839	+	-	0.25
NC_000913	145698224	NC_008343	114328460	+	-	0.5
NC_000913	145698224	NC_008609	118580261	-	-	0.5
NC_000913	145698224	NC_013173	256828035	+	-	0.333333
NC_000913	145698224	NC_013224	258406635	+	-	0.2
NC_000913	145698224	NC_007969	93005675	+	-	0.333333
NC_000913	145698224	NC_013211	258513162	+	-	0.333333
NC_000913	145698224	NC_011894	220926587	-	-	0.5
NC_000913	145698224	NC_015422	330823055	-	-	0.25
NC_000913	145698224	NC_014306	300718274	-	trp1400A	0.333333
NC_000913	145698224	NC_008122	108793700	-	-	0.333333
NC_000913	145698224	NC_007111	67459887	-	-	0.333333
NC_000913	145698224	NC_010002	160897983	+	-	0.5
NC_000913	145698224	NC_007802	89055115	+	-	0.5
NC_000913	145698224	NC_010333	167621588	-	-	0.5
NC_000913	145698224	NC_007951	91782268	+	-	0.333333
NC_000913	145698224	NC_014640	311107731	+	-	0.333333
NC_000913	145698224	NC_011144	197105854	+	-	0.5
NC_000913	145698224	NC_010524	171060820	+	-	0.333333
NC_000913	145698224	NC_014153	296135967	+	-	0.333333
NC_000913	145698224	NC_009508	148550867	-	-	0.333333
NC_000913	145698224	NC_015572	333982251	+	-	0.333333
NC_000913	145698224	NC_012108	224371507	+	-	0.5
NC_000913	145698224	NC_006138	51245993	-	-	0.5
NC_000913	145698224	NC_010717	188578838	-	-	0.5
NC_000913	145698224	NC_009348	145301159	-	-	0.5
NC_000913	145698224	NC_012796	239908705	-	-	0.333333
NC_000913	145698224	NC_012855	241589552	+	-	0.333333
NC_000913	145698224	NC_010658	187732886	-	-	0.25
NC_000913	145698224	NC_015179	325113334	+	-	0.5
NC_000913	145698224	NC_014972	320354149	+	-	0.5
NC_000913	145698224	NC_010170	163858255	-	tnp23	0.142857
NC_000913	145698224	NC_015856	340786284	+	-	0.333333
NC_000913	145698224	NC_014228	300723751	-	-	0.2
NC_000913	145698224	NC_010162	162454933	-	-	0.5
NC_000913	145698224	NC_011901	220934932	+	-	0.5
NC_000913	145698224	NC_015730	339505117	-	-	0.333333
NC_000913	145698224	NC_008260	110834647	-	-	0.333333
NC_000913	145698228	NC_000913	145698228	+	ylcH	2
NC_000913	145698228	NC_010554	197284381	+	-	0.125
NC_000913	145698228	NC_005126	37526804	-	-	0.142857
NC_000913	145698228	NC_011035	194098231	+	-	0.25
NC_000913	145698228	NC_014121	296101678	+	-	0.125
NC_000913	145698228	NC_011283	206575996	-	-	0.111111
NC_000913	145698228	NC_012779	238919923	-	-	0.142857
NC_000913	145698228	NC_015566	333927666	-	-	0.142857
NC_000913	145698228	NC_014640	311107224	-	-	0.0769231
NC_000913	145698228	NC_012791	239815437	+	-	0.0526316
NC_000913	145698228	NC_011283	206581003	-	-	0.111111
NC_000913	145698228	NC_014838	317054053	+	-	0.0588235
NC_000913	145698228	NC_010658	187731725	+	-	0.125
NC_000913	145698228	NC_007712	85059159	+	-	0.142857
NC_000913	145698228	NC_013361	260853773	+	-	0.142857
NC_000913	145698228	NC_013282	260596947	+	-	0.0833333
NC_000913	145698228	NC_011035	194099455	+	-	0.125
NC_000913	145698228	NC_012751	238898070	+	-	0.125
NC_000913	145698228	NC_015850	340782024	-	-	0.125
NC_000913	145698228	NC_010102	161613282	+	-	0.0909091
NC_000913	145698228	NC_011283	206577214	-	-	0.142857
NC_000913	145698228	NC_009792	157146128	-	-	0.111111
NC_000913	145698229	NC_000913	145698229	-	ylcI	2
NC_000913	145698229	NC_013361	260855079	-	-	1
NC_000913	145698230	NC_000913	145698230	-	ybeZ	2
NC_000913	145698230	NC_009720	154245752	+	-	0.285714
NC_000913	145698230	NC_012997	254787739	+	miaB	0.666667
NC_000913	145698230	NC_014207	297539314	+	-	0.25
NC_000913	145698230	NC_015497	332306418	-	-	0.4
NC_000913	145698230	NC_008687	119386397	+	-	0.333333
NC_000913	145698230	NC_010519	170718766	+	-	0.333333
NC_000913	145698230	NC_007520	78484818	+	-	0.666667
NC_000913	145698230	NC_011144	197106915	-	-	0.333333
NC_000913	145698230	NC_015696	337755233	-	-	0.4
NC_000913	145698230	NC_012969	253999825	+	-	0.5
NC_000913	145698230	NC_014006	294012040	+	fur	0.333333
NC_000913	145698230	NC_010717	188576119	-	-	0.333333
NC_000913	145698230	NC_011901	220935459	-	-	1
NC_000913	145698230	NC_010338	167643994	+	-	0.333333
NC_000913	145698230	NC_008343	114326782	-	-	0.5
NC_000913	145698230	NC_004344	32491198	-	panB	0.2
NC_000913	145698230	NC_007292	71892097	-	ybeY	0.25
NC_000913	145698230	NC_015590	334314807	+	-	0.4
NC_000913	145698230	NC_015318	327398201	-	-	0.0909091
NC_000913	145698230	NC_011283	206580634	+	-	1
NC_000913	145698230	NC_013361	260853911	-	ybeZ	0.5
NC_000913	145698230	NC_008358	114799640	+	-	0.285714
NC_000913	145698230	NC_011420	209966243	-	miaB	0.4
NC_000913	145698230	NC_008340	114319556	+	-	0.333333
NC_000913	145698230	NC_008609	118580449	+	-	0.142857
NC_000913	145698230	NC_007626	83313559	+	-	0.25
NC_000913	145698230	NC_015388	328953966	+	-	0.5
NC_000913	145698230	NC_011035	194097776	-	-	0.333333
NC_000913	145698230	NC_002977	53804481	-	-	0.4
NC_000913	145698230	NC_008789	121997693	-	glyA	0.142857
NC_000913	145698230	NC_010943	190573587	-	-	0.666667
NC_000913	145698230	NC_014121	296103383	+	-	1
NC_000913	145698230	NC_015730	339502083	+	-	0.166667
NC_000913	145698230	NC_013194	257092865	-	-	0.5
NC_000913	145698230	NC_013173	256828057	+	-	0.333333
NC_000913	145698230	NC_013854	288959688	+	miaB	0.5
NC_000913	145698230	NC_009952	159043565	-	-	0.4
NC_000913	145698230	NC_007947	91775006	-	-	0.5
NC_000913	145698230	NC_014228	300722332	-	miaB	0.4
NC_000913	145698230	NC_012108	224370642	+	phoH1	0.4
NC_000913	145698230	NC_006677	58040437	-	-	0.5
NC_000913	145698230	NC_006512	56460049	+	miaB	0.4
NC_000913	145698230	NC_008740	120555650	+	-	0.5
NC_000913	145698230	NC_009511	148555303	+	-	1
NC_000913	145698230	NC_012982	254295429	-	-	0.4
NC_000913	145698230	NC_011386	209883674	-	miaB	0.4
NC_000913	145698230	NC_009379	145590038	+	-	0.111111
NC_000913	145698230	NC_014640	311108329	+	miaB	0.666667
NC_000913	145698230	NC_012559	226939225	-	miaB	0.5
NC_000913	145698230	NC_007645	83648010	+	miaB	0.4
NC_000913	145698230	NC_008554	116749593	+	-	0.4
NC_000913	145698230	NC_010102	161615111	+	-	0.4
NC_000913	145698230	NC_013959	291612929	+	-	0.5
NC_000913	145698230	NC_008048	103487640	-	-	0.166667
NC_000913	145698230	NC_015554	333893728	+	-	0.666667
NC_000913	145698230	NC_014532	307545980	+	phoL	0.5
NC_000913	145698230	NC_013440	262195530	+	-	0.666667
NC_000913	145698230	NC_011566	212636645	+	-	0.5
NC_000913	145698230	NC_010554	197284347	-	miaB	0.4
NC_000913	145698230	NC_010995	192360273	-	-	0.666667
NC_000913	145698230	NC_014153	296137314	+	-	0.666667
NC_000913	145698230	NC_012791	239817627	+	-	1
NC_000913	145698230	NC_010581	182678041	+	-	0.4
NC_000913	145698230	NC_011894	220920281	-	-	0.5
NC_000913	145698230	NC_015850	340781275	+	-	0.4
NC_000913	145698230	NC_009667	153008092	-	-	0.25
NC_000913	145698230	NC_015674	336454069	+	-	0.125
NC_000913	145698230	NC_013960	292493860	-	-	0.4
NC_000913	145698230	NC_011958	221369607	-	-	1
NC_000913	145698230	NC_014909	319760453	-	ybeZ	0.5
NC_000913	145698230	NC_015572	333983213	+	-	0.5
NC_000913	145698230	NC_014506	307721059	+	-	0.25
NC_000913	145698230	NC_007712	85058788	-	-	0.5
NC_000913	145698230	NC_014625	310815234	+	-	0.666667
NC_000913	145698230	NC_005363	42522996	+	-	0.333333
NC_000913	145698230	NC_014414	304320422	+	-	0.4
NC_000913	145698230	NC_014973	322420985	-	-	0.333333
NC_000913	145698230	NC_014816	315497214	+	-	0.333333
NC_000913	145698230	NC_007963	92114455	+	-	0.666667
NC_000913	145698230	NC_011312	209694558	-	-	0.5
NC_000913	145698230	NC_002488	15837506	-	-	0.5
NC_000913	145698230	NC_011768	218781164	+	-	0.142857
NC_000913	145698230	NC_011852	219870679	+	moaC	0.166667
NC_000913	145698230	NC_011662	217969294	+	-	0.4
NC_000913	145698230	NC_007298	71909139	+	-	0.4
NC_000913	145698230	NC_015460	332288754	-	-	0.666667
NC_000913	145698230	NC_005085	34499606	+	-	0.5
NC_000913	145698230	NC_010981	190570989	+	ftsZ	0.2
NC_000913	145698230	NC_015566	333926060	-	-	0.5
NC_000913	145698230	NC_006513	56476163	-	miaB	0.222222
NC_000913	145698230	NC_015856	340788789	+	-	0.5
NC_000913	145698230	NC_010658	187732299	+	-	0.2
NC_000913	145698230	NC_009654	152996920	+	-	0.4
NC_000913	145698230	NC_014914	319778539	+	-	0.25
NC_000913	145698230	NC_014664	312113951	+	-	0.25
NC_000913	145698230	NC_014217	298293911	-	-	0.4
NC_000913	145698230	NC_006300	52425737	-	phoH	0.5
NC_000913	145698230	NC_007799	88658575	+	ftsZ	0.25
NC_000913	145698230	NC_008825	124268423	+	-	0.666667
NC_000913	145698230	NC_015580	334140105	-	-	0.25
NC_000913	145698230	NC_015138	326318913	+	-	0.5
NC_000913	145698230	NC_011004	192288881	-	-	0.25
NC_000913	145698230	NC_013355	260753353	+	-	0.4
NC_000913	145698230	NC_014365	302342386	-	-	0.333333
NC_000913	145698230	NC_008347	114571572	+	-	0.285714
NC_000913	145698230	NC_007205	71083086	+	-	0.166667
NC_000913	145698230	NC_015380	330813328	-	-	0.2
NC_000913	145698230	NC_007951	91785150	+	-	0.5
NC_000913	145698230	NC_015717	338741584	-	ybeZ	1
NC_000913	145698230	NC_013166	256821541	+	-	0.5
NC_000913	145698230	NC_014837	317047311	-	-	0.5
NC_000913	145698230	NC_006569	56708797	+	-	0.666667
NC_000913	145698230	NC_010161	163867521	-	phoH	0.5
NC_000913	145698230	NC_010524	171060620	-	-	0.666667
NC_000913	145698230	NC_008576	117924737	+	-	0.166667
NC_000913	145698230	NC_008095	108759457	-	-	0.333333
NC_000913	145698230	NC_008709	119944307	-	-	0.5
NC_000913	145698230	NC_012779	238920799	+	-	1
NC_000913	145698230	NC_016002	347538224	-	-	0.4
NC_000913	145698230	NC_008150	108808471	+	-	1
NC_000913	145698230	NC_009662	152990533	-	-	0.333333
NC_000913	145698230	NC_007404	74318724	-	-	0.5
NC_000913	145698230	NC_010170	163857967	+	-	0.4
NC_000913	145698230	NC_009792	157146730	+	-	0.5
NC_000913	145698230	NC_015458	332285327	+	-	0.666667
NC_000913	145698230	NC_009937	158421632	+	-	0.4
NC_000913	145698230	NC_007109	67459578	-	-	0.333333
NC_000913	145698230	NC_014010	294085157	-	-	0.285714
NC_000913	145698230	NC_012691	237809456	+	-	0.4
NC_000913	145698230	NC_015186	326403547	+	miaB	0.5
NC_000913	145698230	NC_008702	119897068	+	-	0.333333
NC_000913	145698230	NC_008228	109898523	+	-	0.4
NC_000913	145698230	NC_008260	110834796	+	phoH	0.5
NC_000913	145698230	NC_003910	71279941	+	miaB	0.666667
NC_000913	145698230	NC_009727	154705895	+	-	0.285714
NC_000913	145698230	NC_015633	336124702	+	-	0.4
NC_000913	145698230	NC_012796	239907520	+	-	0.666667
NC_000913	145698230	NC_008380	116250164	-	miaB	0.5
NC_000913	145698230	NC_013209	258542174	-	miaB	0.285714
NC_000913	145698230	NC_010125	162147625	-	-	0.25
NC_000913	145698230	NC_007964	92115654	+	-	0.4
NC_000913	145698230	NC_013851	288942386	-	-	0.5
NC_000913	145698230	NC_007948	91789934	+	-	1
NC_000913	145698230	NC_011985	222084693	+	-	0.5
NC_000913	145698230	NC_014924	319786434	-	-	0.166667
NC_000913	145698230	NC_007912	90022941	+	-	0.4
NC_000913	145698230	NC_014394	302877837	+	-	0.25
NC_000913	145698230	NC_008786	121610982	-	-	0.5
NC_000913	145698230	NC_008254	110636243	+	-	0.5
NC_000913	145698230	NC_015722	339319821	-	-	0.25
NC_000913	145698230	NC_014774	315122124	+	-	0.166667
NC_000913	145698230	NC_012660	229592784	+	-	0.5
NC_000913	145698230	NC_012751	238897293	-	-	0.333333
NC_000913	145698230	NC_014375	302381351	-	-	0.285714
NC_000913	145698230	NC_009719	154254050	+	-	0.25
NC_000913	145698230	NC_006370	54310003	+	-	0.666667
NC_000913	145698230	NC_015857	340791737	+	-	0.5
NC_000913	145698230	NC_013861	289165114	+	-	0.4
NC_000913	145698230	NC_014306	300715842	-	-	0.5
NC_000913	145698230	NC_013223	258405853	-	-	1
NC_000913	145698230	NC_010939	190150002	+	-	0.166667
NC_000913	145698230	NC_012560	226943049	-	miaB	0.4
NC_000913	145698230	NC_013446	264680423	+	-	0.5
NC_000913	145698230	NC_007614	82703809	+	-	1
NC_000913	145698230	NC_007722	85374523	+	-	0.333333
NC_000913	145698230	NC_011666	217979028	-	-	0.4
NC_000913	145698230	NC_008095	108762677	-	-	0.5
NC_000913	145698230	NC_002663	15602911	-	phoH	0.333333
NC_000913	145698230	NC_014394	302879428	+	-	0.0909091
NC_000913	145698230	NC_015857	340791736	+	-	0.5
NC_000913	145698230	NC_014972	320353410	-	-	0.25
NC_000913	145698230	NC_014147	296113059	-	-	0.333333
NC_000913	145698230	NC_015138	326318909	+	-	0.5
NC_000913	145698230	NC_008786	121610983	-	-	0.5
NC_000913	145698230	NC_015677	337278340	-	-	0.333333
NC_000913	145698230	NC_004547	50120257	-	-	0.333333
NC_000913	145698230	NC_015422	330823172	-	-	0.333333
NC_000913	145698230	NC_010002	160896672	-	-	0.333333
NC_000913	145698230	NC_014973	322419455	+	-	0.5
NC_000913	145698230	NC_010717	188576121	-	-	0.5
NC_000913	145698230	NC_014216	297568436	-	-	0.25
NC_000913	145698230	NC_010939	190149597	+	-	0.333333
NC_000913	145698230	NC_011891	220918004	-	-	0.5
NC_000913	145698230	NC_006138	51245459	-	-	0.25
NC_000913	145698230	NC_005126	37525279	-	miaB	0.25
NC_000913	145698230	NC_007908	89899548	-	-	0.333333
NC_000913	145698230	NC_013512	268680502	-	-	0.2
NC_000913	145698230	NC_007759	85859389	-	-	0.25
NC_000913	145698230	NC_009379	145588615	-	-	0.25
NC_000913	145698230	NC_013282	260597078	-	miaB	0.2
NC_000913	145698230	NC_010162	162456248	-	phoH2	0.5
NC_000913	145698230	NC_011768	218781163	+	-	0.5
NC_000913	145698231	NC_000913	145698231	+	ybfK	2
NC_000913	145698231	NC_010102	161615075	-	-	1
NC_000913	145698233	NC_000913	145698233	-	ybhD	2
NC_000913	145698233	NC_008709	119945794	+	-	1
NC_000913	145698233	NC_013446	264678032	-	-	1
NC_000913	145698233	NC_010170	163856601	+	-	1
NC_000913	145698233	NC_015566	333928092	-	-	1
NC_000913	145698233	NC_014166	296274217	-	-	1
NC_000913	145698233	NC_009668	153011719	+	-	1
NC_000913	145698233	NC_008384	116255304	+	-	1
NC_000913	145698233	NC_013856	288961151	-	-	1
NC_000913	145698233	NC_008786	121607300	-	-	0.5
NC_000913	145698233	NC_010581	182679482	+	-	1
NC_000913	145698233	NC_013851	288942495	+	-	1
NC_000913	145698233	NC_007802	89056247	+	-	1
NC_000913	145698233	NC_010338	167647256	-	-	1
NC_000913	145698233	NC_014394	302879763	+	-	1
NC_000913	145698233	NC_010162	162452396	+	-	1
NC_000913	145698233	NC_011283	206577087	+	-	1
NC_000913	145698233	NC_009720	154246514	-	-	0.5
NC_000913	145698233	NC_014323	300311724	-	-	0.5
NC_000913	145698233	NC_012791	239818060	-	-	0.5
NC_000913	145698233	NC_015138	326316797	+	-	1
NC_000913	145698233	NC_014121	296103595	-	-	1
NC_000913	145698233	NC_015596	334319994	+	-	1
NC_000913	145698233	NC_003911	56698023	+	-	1
NC_000913	145698233	NC_007404	74318643	+	cbbR1	1
NC_000913	145698233	NC_007908	89902246	-	-	1
NC_000913	145698233	NC_015677	337278877	-	-	0.5
NC_000913	145698233	NC_011958	221370055	-	-	1
NC_000913	145698233	NC_009784	156976724	-	-	0.5
NC_000913	145698233	NC_010717	188578294	-	-	1
NC_000913	145698233	NC_012660	229590523	+	-	1
NC_000913	145698233	NC_011894	220923599	+	-	1
NC_000913	145698233	NC_014259	299770253	+	-	0.5
NC_000913	145698233	NC_012560	226943824	-	-	1
NC_000913	145698233	NC_007948	91790382	-	-	1
NC_000913	145698233	NC_014625	310816356	+	-	0.2
NC_000913	145698233	NC_014147	296114030	-	-	1
NC_000913	145698233	NC_009792	157146606	+	-	1
NC_000913	145698233	NC_010943	190574502	+	-	1
NC_000913	145698233	NC_014007	294023823	+	-	1
NC_000913	145698233	NC_008228	109897942	+	-	1
NC_000913	145698233	NC_015726	339326182	+	-	1
NC_000913	145698233	NC_011983	222082001	-	-	1
NC_000913	145698233	NC_003910	71278659	+	-	1
NC_000913	145698233	NC_007520	78484771	-	-	0.5
NC_000913	145698233	NC_010524	171059102	-	-	1
NC_000913	145698233	NC_014640	311106660	+	-	1
NC_000913	145698233	NC_009654	152995937	+	-	1
NC_000913	145698233	NC_007953	91781321	+	-	0.5
NC_000913	145698233	NC_015497	332307068	-	-	1
NC_000913	145698233	NC_007969	93006641	+	-	1
NC_000913	145698233	NC_009937	158424295	-	lysR	1
NC_000913	145698233	NC_016002	347540201	-	-	1
NC_000913	145698233	NC_007298	71909250	+	-	0.5
NC_000913	145698233	NC_010995	192362059	-	-	0.5
NC_000913	145698233	NC_015856	340787834	-	ybhD	1
NC_000913	145698233	NC_008825	124267517	+	-	1
NC_000913	145698233	NC_007645	83646615	-	-	1
NC_000913	145698233	NC_010658	187732574	+	-	1
NC_000913	145698233	NC_010002	160897988	+	-	1
NC_000913	145698236	NC_000913	145698236	+	lolA	2
NC_000913	145698236	NC_010717	188576728	-	lolA	0.333333
NC_000913	145698236	NC_015850	340783221	-	-	0.375
NC_000913	145698236	NC_003910	71281172	-	lolA	0.5
NC_000913	145698236	NC_014228	300722519	+	lrp	0.6
NC_000913	145698236	NC_011662	217970178	+	-	0.5
NC_000913	145698236	NC_008825	124266311	+	-	0.222222
NC_000913	145698236	NC_015731	339482197	-	-	0.6
NC_000913	145698236	NC_014973	322421213	+	-	0.333333
NC_000913	145698236	NC_008740	120554473	-	-	0.375
NC_000913	145698236	NC_009654	152997261	-	-	0.5
NC_000913	145698236	NC_015581	334144073	-	-	0.333333
NC_000913	145698236	NC_015460	332288540	+	-	0.5
NC_000913	145698236	NC_014914	319778384	-	-	0.6
NC_000913	145698236	NC_007969	93006577	-	-	0.333333
NC_000913	145698236	NC_014532	307545646	-	lolA	0.333333
NC_000913	145698236	NC_007645	83645242	+	ftsK	0.5
NC_000913	145698236	NC_007404	74317515	-	-	0.25
NC_000913	145698236	NC_011963	221640987	+	-	0.333333
NC_000913	145698236	NC_006370	54308355	+	-	0.25
NC_000913	145698236	NC_012660	229591236	-	-	0.5
NC_000913	145698236	NC_010170	163855884	+	ftsK	0.2
NC_000913	145698236	NC_012559	226940195	-	nadE	0.25
NC_000913	145698236	NC_010519	170717513	-	lolA	0.25
NC_000913	145698236	NC_015856	340787902	-	ftsK2	0.25
NC_000913	145698236	NC_010102	161614809	-	lolA	0.666667
NC_000913	145698236	NC_008789	121998176	-	-	0.5
NC_000913	145698236	NC_015677	337280824	-	-	0.2
NC_000913	145698236	NC_011283	206577823	-	lolA	1
NC_000913	145698236	NC_007963	92114553	-	lolA	0.333333
NC_000913	145698236	NC_011901	220935172	-	-	0.25
NC_000913	145698236	NC_006512	56459776	-	ftsK	0.333333
NC_000913	145698236	NC_012691	237809056	-	-	0.5
NC_000913	145698236	NC_011768	218781731	-	-	0.25
NC_000913	145698236	NC_012560	226944896	-	ftsK	0.4
NC_000913	145698236	NC_007799	88657748	+	-	0.111111
NC_000913	145698236	NC_002977	53804156	-	-	0.222222
NC_000913	145698236	NC_016002	347539140	-	-	0.5
NC_000913	145698236	NC_015422	330826248	-	-	0.25
NC_000913	145698236	NC_011566	212635391	-	-	0.75
NC_000913	145698236	NC_014147	296112924	+	pdxH	0.166667
NC_000913	145698236	NC_015554	333893149	-	-	0.6
NC_000913	145698236	NC_014640	311104407	+	-	0.25
NC_000913	145698236	NC_014153	296136851	-	-	0.666667
NC_000913	145698236	NC_013861	289165649	-	ftsK	0.5
NC_000913	145698236	NC_003911	56698241	-	-	0.166667
NC_000913	145698236	NC_014121	296103103	-	-	1
NC_000913	145698236	NC_013959	291615044	-	-	0.1875
NC_000913	145698236	NC_015497	332306869	-	-	0.6
NC_000913	145698236	NC_014216	297568262	+	-	0.25
NC_000913	145698236	NC_009379	145588875	+	-	0.5
NC_000913	145698236	NC_010524	171057444	+	-	0.4
NC_000913	145698236	NC_005085	34497069	-	lolA	0.333333
NC_000913	145698236	NC_008576	117924967	+	-	0.333333
NC_000913	145698236	NC_009348	145299388	-	ftsK	0.25
NC_000913	145698236	NC_009792	157146421	-	lolA	0.333333
NC_000913	145698236	NC_012969	253998902	+	-	0.75
NC_000913	145698236	NC_012997	254786025	+	-	0.5
NC_000913	145698236	NC_004547	50121570	-	lolA	1
NC_000913	145698236	NC_010162	162453352	-	lolA1	0.333333
NC_000913	145698236	NC_007947	91775477	+	-	0.166667
NC_000913	145698236	NC_008228	109898775	-	-	0.6
NC_000913	145698236	NC_009783	156974086	+	-	0.5
NC_000913	145698236	NC_014323	300311229	+	lolA	0.333333
NC_000913	145698236	NC_013446	264677021	+	-	0.25
NC_000913	145698236	NC_007912	90021338	+	-	0.5
NC_000913	145698236	NC_008786	121608724	+	-	0.25
NC_000913	145698236	NC_008340	114320865	-	-	0.4
NC_000913	145698236	NC_009659	152979986	+	ftsK	0.25
NC_000913	145698236	NC_015572	333984637	-	-	0.25
NC_000913	145698236	NC_008554	116749033	+	-	0.142857
NC_000913	145698236	NC_011312	209695308	+	-	0.75
NC_000913	145698236	NC_013851	288941164	+	-	0.25
NC_000913	145698236	NC_010943	190574294	+	lolA	0.333333
NC_000913	145698236	NC_006513	56479432	-	ftsK	0.5
NC_000913	145698236	NC_007948	91789642	-	-	0.666667
NC_000913	145698236	NC_013422	261856115	-	-	0.142857
NC_000913	145698236	NC_006300	161510973	-	lrp	0.285714
NC_000913	145698236	NC_002663	15602119	+	lrp	0.4
NC_000913	145698236	NC_011852	219870511	+	-	0.166667
NC_000913	145698236	NC_012796	239907032	-	lolA	0.333333
NC_000913	145698236	NC_007520	78485109	+	-	0.4
NC_000913	145698236	NC_013416	261868433	-	lolA	0.25
NC_000913	145698236	NC_008709	119945373	+	-	0.4
NC_000913	145698236	NC_009138	134094252	+	-	0.25
NC_000913	145698236	NC_010002	160900795	-	-	0.25
NC_000913	145698236	NC_014625	310817198	+	-	0.333333
NC_000913	145698236	NC_008702	119897656	+	FtsK	0.5
NC_000913	145698236	NC_008609	118581495	+	-	0.333333
NC_000913	145698236	NC_013194	257093877	-	-	0.2
NC_000913	145698236	NC_012856	241663737	-	lolA	0.25
NC_000913	145698236	NC_015717	338741419	+	-	0.333333
NC_000913	145698236	NC_010658	187733443	-	lolA	1
NC_000913	145698236	NC_007908	89901947	-	-	0.5
NC_000913	145698236	NC_015138	326318088	-	-	0.25
NC_000913	145698236	NC_015458	332285171	-	-	0.6
NC_000913	145698236	NC_013960	292493397	-	-	0.5
NC_000913	145698236	NC_014394	302877494	+	-	0.333333
NC_000913	145698236	NC_006138	51246698	+	-	0.25
NC_000913	145698236	NC_009446	146329556	+	ftsK	0.285714
NC_000913	145698236	NC_007298	71906929	+	-	0.2
NC_000913	145698236	NC_012779	238920373	-	lolA	1
NC_000913	145698236	NC_010995	192358939	-	lolA	0.5
NC_000913	145698236	NC_008260	110834151	+	ftsK	0.25
NC_000913	145698236	NC_009727	154707671	-	ftsK	0.4
NC_000913	145698236	NC_015730	339504826	-	rarA	0.25
NC_000913	145698236	NC_013173	256829629	+	-	0.166667
NC_000913	145698236	NC_011894	220926869	-	-	0.25
NC_000913	145698236	NC_010939	190149780	+	-	0.166667
NC_000913	145698236	NC_008380	116251572	+	degQ	0.25
NC_000913	145698236	NC_008358	114800296	-	-	0.2
NC_000913	145698236	NC_009937	158424152	-	-	0.111111
NC_000913	145698236	NC_008343	114327244	+	-	0.111111
NC_000913	145698236	NC_015856	340787899	-	-	0.333333
NC_000913	145698236	NC_007722	85373214	-	-	0.25
NC_000913	145698236	NC_013854	288958714	-	ycaJ	0.333333
NC_000913	145698236	NC_012108	224370723	-	engA	0.25
NC_000913	145698236	NC_014323	300311231	+	-	0.333333
NC_000913	145698236	NC_009379	145588934	-	-	0.2
NC_000913	145698236	NC_014640	311104418	+	-	0.5
NC_000913	145698236	NC_010162	162456467	-	-	0.2
NC_000913	145698236	NC_013223	258405684	+	-	0.333333
NC_000913	145698236	NC_009802	157164605	-	-	0.2
NC_000913	145698236	NC_015717	338739367	-	rarA	0.333333
NC_000913	145698236	NC_010338	167645615	+	-	0.25
NC_000913	145698236	NC_013361	260854182	+	lolA	0.5
NC_000913	145698236	NC_012982	254294414	-	-	0.25
NC_000913	145698236	NC_015566	333926525	+	-	0.25
NC_000913	145698236	NC_014207	297538757	-	-	0.25
NC_000913	145698236	NC_014010	294085984	+	-	0.333333
NC_000913	145698236	NC_015138	326318084	-	-	0.25
NC_000913	145698236	NC_014147	296114100	+	mgsA	0.25
NC_000913	145698236	NC_013440	262196587	+	-	0.25
NC_000913	145698236	NC_010125	162148064	-	gst	0.142857
NC_000913	145698236	NC_008609	118580657	+	-	0.166667
NC_000913	145698236	NC_015633	336123823	+	-	0.5
NC_000913	145698236	NC_015580	334140196	-	-	0.25
NC_000913	145698236	NC_007712	85059087	+	lolA	0.5
NC_000913	145698236	NC_008150	108806664	+	lolA	0.25
NC_000913	145698236	NC_014532	307545643	+	ycaJ	0.333333
NC_000913	145698236	NC_009720	154248688	-	-	0.25
NC_000913	145698236	NC_010002	160900791	-	-	0.333333
NC_000913	145698236	NC_014216	297568674	-	-	0.166667
NC_000913	145698236	NC_014166	296271693	-	-	0.0769231
NC_000913	145698236	NC_007964	92117124	+	-	0.2
NC_000913	145698236	NC_007614	82701312	+	-	0.5
NC_000913	145698236	NC_015318	327398430	+	-	0.0434783
NC_000913	145698236	NC_014972	320354919	+	-	0.2
NC_000913	145698236	NC_014365	302343351	-	-	0.25
NC_000913	145698236	NC_008048	103487640	-	-	0.142857
NC_000913	145698236	NC_015388	328954253	+	-	0.333333
NC_000913	145698236	NC_003911	56695428	+	-	0.25
NC_000913	145698236	NC_008095	108761059	+	-	0.2
NC_000913	145698236	NC_005126	37525549	+	lolA	0.25
NC_000913	145698236	NC_014973	322419816	+	-	0.25
NC_000913	145698236	NC_009943	158522145	-	engA	0.2
NC_000913	145698236	NC_014306	300716071	+	lolA	0.5
NC_000913	145698236	NC_012856	241663734	-	-	0.2
NC_000913	145698236	NC_011963	221638140	+	-	0.142857
NC_000913	145698236	NC_012559	226941286	+	gcp	0.2
NC_000913	145698236	NC_015726	339324924	+	potA	0.5
NC_000913	145698236	NC_014762	313681267	+	-	0.166667
NC_000913	145698236	NC_008554	116748300	-	-	0.2
NC_000913	145698236	NC_008686	119383539	+	-	0.125
NC_000913	145698236	NC_014217	298291464	+	-	0.166667
NC_000913	145698236	NC_009667	153009312	+	-	0.25
NC_000913	145698236	NC_015186	326402334	+	mtnA	0.125
NC_000913	145698236	NC_010581	182679006	+	-	0.25
NC_000913	145698236	NC_014837	317047547	+	-	0.5
NC_000913	145698236	NC_015696	337754900	+	-	0.2
NC_000913	145698236	NC_012796	239906458	-	-	0.333333
NC_000913	145698236	NC_011004	192292006	-	-	0.333333
NC_000913	145698236	NC_011852	219872221	+	mreC	0.2
NC_000913	145698236	NC_015677	337280820	-	-	0.333333
NC_000913	145698236	NC_015422	330826233	-	-	0.25
NC_000913	145698236	NC_011891	220915883	-	-	0.25
NC_000913	145698236	NC_011666	217979119	+	-	0.25
NC_000913	145698236	NC_009662	152989812	+	-	0.111111
NC_000913	145698236	NC_014006	294011480	-	sqd2	0.2
NC_000913	145698236	NC_008347	114570317	-	-	0.333333
NC_000913	145698236	NC_014414	304321465	+	-	0.111111
NC_000913	145698236	NC_013512	268678704	+	-	0.111111
NC_000913	145698236	NC_013282	260597295	+	lolA	0.25
NC_000913	145698236	NC_007626	83312580	+	-	0.25
NC_000913	145698236	NC_011985	222085711	+	degPch3	0.25
NC_000913	145698236	NC_013166	256822344	+	-	0.4
NC_000913	145698236	NC_009792	157146420	-	-	0.666667
NC_000913	145698236	NC_015572	333985059	-	-	0.333333
NC_000913	145698236	NC_008576	117924968	+	-	0.166667
NC_000913	145698236	NC_013209	258542798	-	-	0.166667
NC_000913	145698236	NC_014506	307720119	+	-	0.2
NC_000913	145698236	NC_014664	312114760	-	-	0.25
NC_000913	145698236	NC_013851	288939848	+	-	0.25
NC_000913	145698236	NC_014816	315498195	+	-	0.2
NC_000913	145698236	NC_010717	188576726	-	-	0.25
NC_000913	145698236	NC_009663	152993938	-	ksgA	0.142857
NC_000913	145698236	NC_009138	134095229	-	-	0.125
NC_000913	145698236	NC_012791	239814293	+	-	0.25
NC_000913	145698236	NC_009348	145299386	-	-	0.333333
NC_000913	145698236	NC_009719	154253206	+	-	0.25
NC_000913	145698236	NC_009511	148554570	-	-	0.25
NC_000913	145698236	NC_011386	209884843	+	-	0.1
NC_000913	145698236	NC_007759	85859698	-	-	0.25
NC_000913	145698236	NC_010554	197284593	+	lolA	0.25
NC_000913	145698236	NC_011901	220935170	-	-	0.333333
NC_000913	145698236	NC_011768	218781933	-	-	0.25
NC_000913	145698236	NC_015590	334315923	+	-	0.25
NC_000913	145698236	NC_008011	94986460	-	upp	0.2
NC_000913	145698236	NC_010943	190574295	+	-	0.333333
NC_000913	145698236	NC_013194	257094688	-	-	0.666667
NC_000913	145698236	NC_014625	310816981	-	-	0.166667
NC_000913	145698236	NC_011144	197104723	+	-	0.125
NC_000913	145698236	NC_015138	326318496	-	-	0.25
NC_000913	145698236	NC_011768	218782225	+	-	0.166667
NC_000913	145698236	NC_007404	74317246	+	-	0.25
NC_000913	145698236	NC_010581	182679618	-	-	0.166667
NC_000913	145698236	NC_008095	108757304	-	serS	0.333333
NC_000913	145698236	NC_015380	330814069	+	-	0.0769231
NC_000913	145698236	NC_014972	320355012	-	-	0.333333
NC_000913	145698236	NC_010981	190570965	-	serS	0.25
NC_000913	145698236	NC_010162	162456420	-	acnA	0.142857
NC_000913	145698236	NC_010793	189183334	+	tatC	0.25
NC_000913	145698236	NC_009719	154253470	+	-	0.166667
NC_000913	145698236	NC_012856	241663731	-	-	0.333333
NC_000913	145698236	NC_014147	296112761	+	-	0.25
NC_000913	145698236	NC_009937	158423363	+	-	0.333333
NC_000913	145698236	NC_010102	161614806	-	-	0.333333
NC_000913	145698236	NC_007802	89053561	-	-	0.25
NC_000913	145698236	NC_014010	294083985	-	-	0.111111
NC_000913	145698236	NC_009943	158522755	+	-	0.2
NC_000913	145698236	NC_011004	192291558	-	-	0.25
NC_000913	145698236	NC_002977	53803952	-	-	0.25
NC_000913	145698236	NC_008254	110634161	-	-	0.0833333
NC_000913	145698236	NC_010995	192359600	-	serS	0.25
NC_000913	145698236	NC_007963	92114436	-	-	0.333333
NC_000913	145698236	NC_014217	298291867	-	-	0.125
NC_000913	145698236	NC_013440	262196822	+	-	0.333333
NC_000913	145698236	NC_015460	332288170	-	-	0.125
NC_000913	145698236	NC_007908	89902015	-	-	0.125
NC_000913	145698236	NC_007969	93006674	-	-	0.333333
NC_000913	145698236	NC_015674	336453597	+	-	0.0714286
NC_000913	145698236	NC_015580	334141338	-	-	0.166667
NC_000913	145698236	NC_014532	307545960	-	serS	0.333333
NC_000913	145698236	NC_013861	289166007	-	serS	0.333333
NC_000913	145698236	NC_010161	163868040	+	tatB	0.2
NC_000913	145698236	NC_009783	156974089	+	-	0.333333
NC_000913	145698236	NC_007964	92117336	+	-	0.333333
NC_000913	145698236	NC_011894	220927137	-	-	0.2
NC_000913	145698236	NC_012559	226941477	-	-	0.2
NC_000913	145698236	NC_010170	163855896	+	-	0.25
NC_000913	145698236	NC_011144	197105425	-	-	0.142857
NC_000913	145698236	NC_008358	114800440	-	serS	0.2
NC_000913	145698236	NC_015388	328954350	+	-	0.333333
NC_000913	145698236	NC_002528	15616922	-	serS	0.2
NC_000913	145698236	NC_003911	56697184	+	serS	0.333333
NC_000913	145698236	NC_006370	54308357	+	-	0.25
NC_000913	145698236	NC_008576	117924379	+	-	0.25
NC_000913	145698236	NC_014006	294011256	-	serS	0.25
NC_000913	145698236	NC_007912	90021341	+	-	0.25
NC_000913	145698236	NC_011891	220919077	+	-	0.333333
NC_000913	145698236	NC_015856	340787869	-	-	0.166667
NC_000913	145698236	NC_013422	261856157	-	-	0.142857
NC_000913	145698236	NC_009654	152997258	-	-	0.25
NC_000913	145698236	NC_009663	152993537	-	serS	0.333333
NC_000913	145698236	NC_009348	145299385	-	serS	0.333333
NC_000913	145698236	NC_015590	334316074	+	-	0.142857
NC_000913	145698236	NC_010125	162148004	-	tatC	0.25
NC_000913	145698236	NC_006677	58040187	+	-	0.142857
NC_000913	145698236	NC_014216	297569919	+	-	0.166667
NC_000913	145698236	NC_012115	224372146	-	serS	0.25
NC_000913	145698236	NC_011985	222085786	+	tatB	0.142857
NC_000913	145698236	NC_007626	83311620	-	-	0.166667
NC_000913	145698236	NC_015722	339319696	+	tatC	0.2
NC_000913	145698236	NC_003910	71280601	-	serS	0.333333
NC_000913	145698236	NC_008048	103486215	-	-	0.25
NC_000913	145698236	NC_008343	114327916	-	-	0.25
NC_000913	145698236	NC_011035	194099100	+	-	0.333333
NC_000913	145698236	NC_009667	153009672	-	-	0.142857
NC_000913	145698236	NC_010943	190574986	-	serS	0.333333
NC_000913	145698236	NC_008686	119385156	-	-	0.333333
NC_000913	145698236	NC_013446	264679951	-	-	0.333333
NC_000913	145698236	NC_008825	124267879	-	-	0.2
NC_000913	145698236	NC_008347	114570459	-	-	0.166667
NC_000913	145698236	NC_002488	161378160	-	-	0.333333
NC_000913	145698236	NC_015318	327399273	+	-	0.142857
NC_000913	145698236	NC_007109	67459638	+	-	0.166667
NC_000913	145698236	NC_014375	302383732	-	-	0.166667
NC_000913	145698236	NC_014774	315122209	-	-	0.25
NC_000913	145698236	NC_012791	239816998	-	-	0.333333
NC_000913	145698236	NC_009720	154248324	-	-	0.333333
NC_000913	145698236	NC_015572	333982375	+	-	0.25
NC_000913	145698236	NC_010717	188576837	-	serS	0.333333
NC_000913	145698236	NC_013960	292493549	-	-	0.111111
NC_000913	145698236	NC_007947	91775481	+	-	0.25
NC_000913	145698236	NC_014935	319956130	+	-	0.25
NC_000913	145698236	NC_013512	268680371	+	-	0.125
NC_000913	145698236	NC_008709	119945377	+	crcB	0.25
NC_000913	145698236	NC_015730	339503539	+	serS	0.333333
NC_000913	145698236	NC_008786	121610575	+	-	0.166667
NC_000913	145698236	NC_015677	337280683	-	serS	0.333333
NC_000913	145698236	NC_007205	71083661	+	dgtP	0.0666667
NC_000913	145698236	NC_010002	160897351	+	-	0.333333
NC_000913	145698236	NC_010338	167647077	-	-	0.333333
NC_000913	145698236	NC_015717	338739505	-	serS	0.2
NC_000913	145698236	NC_013416	261868430	-	-	0.25
NC_000913	145698236	NC_009446	146329585	+	-	0.142857
NC_000913	145698236	NC_012691	237809053	-	-	0.333333
NC_000913	145698236	NC_012108	224368220	-	serS	0.166667
NC_000913	145698236	NC_013173	256830391	+	-	0.333333
NC_000913	145698236	NC_008512	116334980	+	-	0.111111
NC_000913	145698236	NC_010519	170717813	+	-	0.125
NC_000913	145698236	NC_015696	337755690	+	-	0.25
NC_000913	145698236	NC_009802	157164791	-	trpS	0.166667
NC_000913	145698236	NC_008380	116251809	+	serS	0.2
NC_000913	145698236	NC_008011	94986559	-	serS	0.25
NC_000913	145698236	NC_006138	51245616	+	-	0.333333
NC_000913	145698236	NC_014323	300311235	+	serS	0.333333
NC_000913	145698236	NC_014365	302344707	-	-	0.25
NC_000913	145698236	NC_006513	56479428	-	serS	0.333333
NC_000913	145698236	NC_007759	85859582	+	-	0.166667
NC_000913	145698236	NC_012560	226944892	-	serS	0.25
NC_000913	145698236	NC_013209	258543180	-	-	0.0909091
NC_000913	145698236	NC_011386	209885385	-	serS	0.333333
NC_000913	145698236	NC_004344	32491238	-	serS	0.25
NC_000913	145698239	NC_000913	145698239	-	rlmI	2
NC_000913	145698239	NC_013960	292492714	+	-	0.5
NC_000913	145698239	NC_011894	220926919	+	-	0.333333
NC_000913	145698239	NC_014664	312114435	+	-	0.5
NC_000913	145698239	NC_008380	116252143	-	-	0.5
NC_000913	145698239	NC_010338	167646172	-	-	0.333333
NC_000913	145698239	NC_011283	206579475	+	-	1
NC_000913	145698239	NC_004547	50120693	-	-	0.5
NC_000913	145698239	NC_011386	209885324	+	-	0.333333
NC_000913	145698239	NC_014625	310817200	+	hspQ	0.25
NC_000913	145698239	NC_010102	161614725	+	-	1
NC_000913	145698239	NC_014228	300722930	+	-	0.5
NC_000913	145698239	NC_015730	339505364	-	-	0.5
NC_000913	145698239	NC_009792	157146340	+	-	1
NC_000913	145698239	NC_011985	222085978	-	-	0.5
NC_000913	145698239	NC_011963	221640989	+	-	0.5
NC_000913	145698239	NC_010581	182679155	+	-	0.5
NC_000913	145698239	NC_010658	187732748	+	-	1
NC_000913	145698239	NC_014006	294010682	-	-	0.333333
NC_000913	145698239	NC_015566	333926596	-	-	1
NC_000913	145698239	NC_014121	296103023	+	-	1
NC_000913	145698239	NC_011666	217978379	+	-	0.5
NC_000913	145698239	NC_015717	338738771	-	-	0.333333
NC_000913	145698239	NC_003911	56698734	-	-	0.5
NC_000913	145698239	NC_009719	154253536	-	-	0.5
NC_000913	145698239	NC_005126	37525719	-	-	0.5
NC_000913	145698239	NC_008358	114798382	-	-	0.5
NC_000913	145698239	NC_014817	315499630	+	-	0.5
NC_000913	145698239	NC_009720	154247792	-	-	0.5
NC_000913	145698239	NC_007964	92117577	+	-	0.5
NC_000913	145698239	NC_011004	192291322	-	-	0.5
NC_000913	145698239	NC_011901	220936087	-	-	0.333333
NC_000913	145698239	NC_009668	153010957	+	-	0.5
NC_000913	145698239	NC_009511	148556791	+	-	0.5
NC_000913	145698239	NC_015388	328953673	+	-	0.5
NC_000913	145698239	NC_007520	78486190	-	-	0.333333
NC_000913	145698239	NC_015581	334143394	+	-	0.333333
NC_000913	145698239	NC_008609	118581939	+	-	0.25
NC_000913	145698239	NC_007626	83313461	-	-	0.5
NC_000913	145698239	NC_007912	90020262	+	-	0.333333
NC_000913	145698239	NC_014532	307546413	-	mutM	0.333333
NC_000913	145698239	NC_008825	124268429	-	-	0.2
NC_000913	145698239	NC_011144	197105360	+	-	0.25
NC_000913	145698239	NC_009348	145299047	+	-	0.5
NC_000913	145698239	NC_008260	110835389	-	-	0.5
NC_000913	145698239	NC_013512	268680823	-	-	0.166667
NC_000913	145698239	NC_011420	209966250	+	-	0.333333
NC_000913	145698239	NC_003911	56697368	-	-	0.25
NC_000913	145698239	NC_009662	152990885	-	-	0.0666667
NC_000913	145698239	NC_011887	220914768	-	-	0.333333
NC_000913	145698239	NC_013851	288941779	+	-	0.5
NC_000913	145698239	NC_014973	322420073	-	-	0.5
NC_000913	145698239	NC_008095	108762850	+	-	0.25
NC_000913	145698239	NC_011891	220916688	+	-	0.333333
NC_000913	145698239	NC_008150	108806734	-	-	0.333333
NC_000913	145698239	NC_007802	89055181	-	-	0.25
NC_000913	145698239	NC_005090	34556477	-	PLDA	0.25
NC_000913	145698239	NC_013960	292493192	+	-	0.5
NC_000913	145698239	NC_010338	167647054	+	-	0.25
NC_000913	145698239	NC_008228	109898485	+	-	0.5
NC_000913	145698239	NC_014762	313682894	+	-	0.166667
NC_000913	145698239	NC_007963	92115085	-	-	0.25
NC_000913	145698239	NC_013282	260597367	-	rlmI	0.333333
NC_000913	145698239	NC_013194	257095261	-	-	0.5
NC_000913	145698239	NC_008702	119896888	+	-	0.333333
NC_000913	145698239	NC_012997	254787292	-	-	0.2
NC_000913	145698239	NC_008686	119384686	-	-	0.166667
NC_000913	145698239	NC_010943	190576469	-	-	0.5
NC_000913	145698239	NC_009783	156974650	+	-	0.25
NC_000913	145698239	NC_008709	119946920	-	-	0.333333
NC_000913	145698239	NC_015677	337278583	+	dapF	0.142857
NC_000913	145698239	NC_011901	220935907	+	-	0.25
NC_000913	145698239	NC_005363	42522494	-	-	0.333333
NC_000913	145698239	NC_015422	330825005	+	-	0.5
NC_000913	145698239	NC_007722	85373379	+	-	0.333333
NC_000913	145698239	NC_012982	254294115	+	-	0.333333
NC_000913	145698239	NC_015497	332306459	-	-	0.5
NC_000913	145698239	NC_012115	224373108	-	-	0.166667
NC_000913	145698239	NC_008789	121998822	-	-	0.333333
NC_000913	145698239	NC_015717	338740008	-	-	0.25
NC_000913	145698239	NC_014166	296273513	-	-	0.333333
NC_000913	145698239	NC_007645	83648628	-	-	0.5
NC_000913	145698239	NC_013440	262196569	+	-	0.25
NC_000913	145698239	NC_014924	319788642	-	-	0.333333
NC_000913	145698239	NC_008358	114799377	+	-	0.333333
NC_000913	145698239	NC_011566	212634763	+	-	0.333333
NC_000913	145698239	NC_006370	54309371	+	-	0.333333
NC_000913	145698239	NC_003910	71281920	-	-	0.5
NC_000913	145698239	NC_010162	162448293	-	-	0.333333
NC_000913	145698239	NC_012791	239813904	+	-	0.125
NC_000913	145698239	NC_010161	163867317	-	-	0.25
NC_000913	145698239	NC_014306	300716130	-	-	0.333333
NC_000913	145698239	NC_013446	264678842	+	-	0.333333
NC_000913	145698239	NC_007908	89902209	-	-	0.333333
NC_000913	145698239	NC_014506	307721197	+	-	0.142857
NC_000913	145698239	NC_012660	229593165	+	-	0.5
NC_000913	145698239	NC_010002	160898798	-	-	0.5
NC_000913	145698239	NC_014837	317047609	-	-	0.333333
NC_000913	145698239	NC_013173	256830821	-	-	0.5
NC_000913	145698239	NC_009654	152997751	-	-	0.5
NC_000913	145698239	NC_012856	241664948	+	gatB	0.2
NC_000913	145698239	NC_011662	217970323	+	-	0.333333
NC_000913	145698239	NC_015554	333893489	+	-	0.5
NC_000913	145698239	NC_014394	302879878	+	-	0.111111
NC_000913	145698239	NC_014153	296136668	+	-	0.25
NC_000913	145698239	NC_012691	237808749	+	-	0.5
NC_000913	145698239	NC_014625	310814714	+	-	0.333333
NC_000913	145698239	NC_009667	153007508	-	-	0.25
NC_000913	145698239	NC_015572	333983449	+	-	0.142857
NC_000913	145698239	NC_013355	260753485	+	-	0.25
NC_000913	145698239	NC_010717	188579249	-	-	0.5
NC_000913	145698239	NC_014817	315499962	+	-	0.333333
NC_000913	145698239	NC_008554	116749298	+	-	0.5
NC_000913	145698239	NC_006138	51246102	-	-	0.5
NC_000913	145698239	NC_013361	260854259	-	yccW	0.333333
NC_000913	145698239	NC_008740	120553743	+	-	0.25
NC_000913	145698239	NC_006513	56477677	+	-	0.5
NC_000913	145698241	NC_000913	145698241	+	ymfL	2
NC_000913	145698241	NC_009783	156974240	+	-	0.142857
NC_000913	145698241	NC_015856	340788552	-	-	0.5
NC_000913	145698241	NC_011963	221640367	+	-	0.25
NC_000913	145698241	NC_014838	317054053	+	-	0.0769231
NC_000913	145698241	NC_013361	260856752	-	-	0.0769231
NC_000913	145698241	NC_013282	260597512	+	-	0.333333
NC_000913	145698241	NC_012560	226945774	-	-	0.333333
NC_000913	145698241	NC_012559	226939316	-	-	0.25
NC_000913	145698243	NC_000913	145698243	-	ymgI	2
NC_000913	145698243	NC_012779	238919288	+	-	0.333333
NC_000913	145698243	NC_012559	226941572	+	-	0.333333
NC_000913	145698244	NC_000913	145698244	+	ymgJ	2
NC_000913	145698245	NC_000913	145698245	+	ycgN	2
NC_000913	145698245	NC_008343	114328710	-	-	0.25
NC_000913	145698245	NC_007722	85372861	-	-	0.333333
NC_000913	145698245	NC_015497	332307206	-	-	0.5
NC_000913	145698245	NC_011963	221638726	-	-	0.25
NC_000913	145698245	NC_014625	310815421	-	ribF	0.333333
NC_000913	145698245	NC_014121	296101866	+	-	0.333333
NC_000913	145698245	NC_014973	322418989	+	-	0.333333
NC_000913	145698245	NC_013960	292492066	+	-	1
NC_000913	145698245	NC_013209	258541288	-	-	0.2
NC_000913	145698245	NC_010338	167647880	-	-	1
NC_000913	145698245	NC_011852	219872233	+	orfM	0.333333
NC_000913	145698245	NC_008709	119944834	-	-	0.25
NC_000913	145698245	NC_008254	110634420	+	-	0.5
NC_000913	145698245	NC_006370	54309775	-	-	1
NC_000913	145698245	NC_009720	154246350	+	-	1
NC_000913	145698245	NC_007963	92113583	+	-	0.2
NC_000913	145698245	NC_009783	156975348	-	-	0.2
NC_000913	145698245	NC_011144	197106161	-	-	1
NC_000913	145698245	NC_004547	50121293	-	-	1
NC_000913	145698245	NC_013282	260598266	-	-	1
NC_000913	145698245	NC_011283	206578393	+	-	0.333333
NC_000913	145698245	NC_008687	119386369	+	-	0.25
NC_000913	145698245	NC_009792	157145440	+	-	0.333333
NC_000913	145698245	NC_015460	332290292	+	-	1
NC_000913	145698245	NC_014010	294084224	+	-	0.5
NC_000913	145698245	NC_008576	117925461	-	-	0.25
NC_000913	145698245	NC_005126	37526056	+	-	0.5
NC_000913	145698245	NC_013422	261855667	+	-	0.5
NC_000913	145698245	NC_007969	93007104	-	-	1
NC_000913	145698245	NC_015580	334140739	-	-	0.166667
NC_000913	145698245	NC_015186	326402674	-	-	0.25
NC_000913	145698245	NC_012691	237808317	-	-	0.333333
NC_000913	145698245	NC_012779	238919530	+	-	1
NC_000913	145698245	NC_002977	53805239	+	-	0.25
NC_000913	145698245	NC_015730	339504229	+	-	0.25
NC_000913	145698245	NC_002663	15602402	+	-	0.333333
NC_000913	145698245	NC_009511	148555729	-	-	0.5
NC_000913	145698245	NC_015566	333927691	-	-	1
NC_000913	145698245	NC_015554	333892429	+	-	0.166667
NC_000913	145698245	NC_014837	317048437	-	-	0.5
NC_000913	145698245	NC_012982	254294772	-	-	0.5
NC_000913	145698245	NC_015581	334143797	+	-	0.5
NC_000913	145698245	NC_003911	56697986	+	ribF	0.333333
NC_000913	145698245	NC_011386	209885736	-	-	1
NC_000913	145698245	NC_011666	217977824	-	-	1
NC_000913	145698245	NC_010102	161613678	+	-	0.333333
NC_000913	145698245	NC_010125	162147380	-	-	0.5
NC_000913	145698245	NC_015633	336124599	-	-	1
NC_000913	145698245	NC_015572	333984814	-	-	0.166667
NC_000913	145698245	NC_010581	182678600	-	-	1
NC_000913	145698245	NC_014228	300723134	+	-	0.25
NC_000913	145698245	NC_007912	90020982	+	-	0.166667
NC_000913	145698245	NC_008740	120554528	-	-	0.5
NC_000913	145698245	NC_009348	145299309	-	-	1
NC_000913	145698245	NC_003910	71278932	-	-	0.25
NC_000913	145698245	NC_011566	212635104	+	-	1
NC_000913	145698245	NC_015717	338739231	+	-	1
NC_000913	145698245	NC_014006	294010042	-	sco1	0.25
NC_000913	145698245	NC_008358	114799528	+	-	0.25
NC_000913	145698245	NC_009952	159045466	+	-	0.333333
NC_000913	145698245	NC_014664	312115078	+	-	1
NC_000913	145698245	NC_008260	110834629	-	rnd	0.2
NC_000913	145698245	NC_007802	89055855	+	-	0.333333
NC_000913	145698245	NC_008340	114320538	-	-	0.333333
NC_000913	145698245	NC_015696	337754951	-	-	0.5
NC_000913	145698245	NC_008048	103488456	-	-	0.333333
NC_000913	145698245	NC_014306	300717014	-	-	0.333333
NC_000913	145698245	NC_012997	254786716	-	dnaX	0.142857
NC_000913	145698245	NC_006677	58039852	-	-	0.2
NC_000913	145698245	NC_010554	197285032	+	-	0.25
NC_000913	145698245	NC_009667	153009021	+	-	1
NC_000913	145698245	NC_007645	83645393	+	dnaX	0.142857
NC_000913	145698245	NC_010995	192362329	-	dnaX	0.142857
NC_000913	145698245	NC_014816	315499031	-	-	1
NC_000913	145698245	NC_012560	226945352	-	-	1
NC_000913	145698245	NC_011004	192290467	+	-	0.5
NC_000913	145698245	NC_007626	83309617	+	-	0.5
NC_000913	145698245	NC_009654	152996549	-	-	0.5
NC_000913	145698245	NC_008228	109899109	-	-	0.5
NC_000913	145698247	NC_000913	145698247	+	chaC	2
NC_000913	145698247	NC_015677	337278766	-	-	0.5
NC_000913	145698247	NC_014642	311109822	-	-	1
NC_000913	145698247	NC_013446	264678428	-	-	1
NC_000913	145698247	NC_008740	120556720	-	-	0.333333
NC_000913	145698247	NC_011283	206575724	+	chaC	0.5
NC_000913	145698247	NC_008825	124268110	+	-	0.5
NC_000913	145698247	NC_015590	334317416	-	-	1
NC_000913	145698247	NC_015726	339326785	+	-	0.5
NC_000913	145698247	NC_010581	182680460	+	-	1
NC_000913	145698247	NC_015730	339504248	-	chaC	1
NC_000913	145698247	NC_008380	116254069	-	-	1
NC_000913	145698247	NC_011666	217979639	-	-	1
NC_000913	145698247	NC_004547	50120953	+	chaC	1
NC_000913	145698247	NC_007948	91789407	+	-	1
NC_000913	145698247	NC_015138	326317264	-	-	1
NC_000913	145698247	NC_013854	288958785	-	chaC	0.5
NC_000913	145698247	NC_014532	307545840	+	chaC	0.5
NC_000913	145698247	NC_010524	171059601	+	-	1
NC_000913	145698247	NC_011004	192293572	+	-	1
NC_000913	145698247	NC_010162	162452000	-	-	0.333333
NC_000913	145698247	NC_014010	294084715	+	-	0.5
NC_000913	145698247	NC_014664	312115757	+	-	1
NC_000913	145698247	NC_008789	121998484	-	-	0.142857
NC_000913	145698247	NC_015422	330825780	+	-	0.5
NC_000913	145698247	NC_013282	260598208	-	chaC	1
NC_000913	145698247	NC_009668	153011462	+	-	0.5
NC_000913	145698247	NC_015857	340791580	+	-	1
NC_000913	145698247	NC_009720	154246384	-	-	1
NC_000913	145698247	NC_007951	91782932	-	-	0.333333
NC_000913	145698247	NC_003911	56698005	-	-	1
NC_000913	145698247	NC_015458	332285284	+	-	0.2
NC_000913	145698247	NC_011420	209967328	+	chaC	1
NC_000913	145698247	NC_008254	110635416	+	-	1
NC_000913	145698247	NC_013440	262198500	-	-	1
NC_000913	145698247	NC_010002	160899375	+	-	1
NC_000913	145698247	NC_015566	333927848	-	-	1
NC_000913	145698247	NC_014306	300716412	+	chaC	1
NC_000913	145698247	NC_009937	158426240	-	chaC	1
NC_000913	145698247	NC_006512	56461270	-	chaC	1
NC_000913	145698247	NC_014217	298293356	+	-	1
NC_000913	145698247	NC_009952	159045482	-	-	1
NC_000913	145698247	NC_014837	317048550	-	-	0.333333
NC_000913	145698247	NC_012792	239820033	+	-	0.5
NC_000913	145698247	NC_008686	119384147	-	-	0.333333
NC_000913	145698247	NC_012660	229593261	-	-	1
NC_000913	145698247	NC_011985	222087358	-	chaC	1
NC_000913	145698247	NC_011894	220924316	+	-	1
NC_000913	145698247	NC_012856	241662412	-	-	0.5
NC_000913	145698247	NC_007626	83313549	+	-	1
NC_000913	145698247	NC_014323	300312523	+	chaC	0.2
NC_000913	145698247	NC_010338	167647185	-	-	1
NC_000913	145698247	NC_007712	85059849	-	-	1
NC_000913	145698248	NC_000913	145698248	+	ychO	2
NC_000913	145698248	NC_010102	161613737	+	-	0.5
NC_000913	145698248	NC_014228	300724388	+	-	1
NC_000913	145698248	NC_014306	300716432	+	ychP	1
NC_000913	145698248	NC_013282	260598198	-	ychO	1
NC_000913	145698248	NC_015566	333927831	-	-	1
NC_000913	145698248	NC_011283	206579889	+	nasB	0.25
NC_000913	145698249	NC_000913	145698249	-	tpr	2
NC_000913	145698250	NC_000913	145698250	+	yciY	2
NC_000913	145698250	NC_014837	317048388	-	-	1
NC_000913	145698250	NC_005126	37526378	-	-	1
NC_000913	145698250	NC_015566	333927574	-	-	1
NC_000913	145698250	NC_013282	260598165	-	yciY	1
NC_000913	145698252	NC_000913	145698252	-	yciZ	2
NC_000913	145698252	NC_011283	206577342	+	-	1
NC_000913	145698252	NC_014121	296102113	-	-	0.5
NC_000913	145698252	NC_013282	260598124	+	-	1
NC_000913	145698254	NC_000913	145698254	-	insC	2
NC_000913	145698254	NC_009937	158422912	+	-	0.25
NC_000913	145698254	NC_011144	197105882	-	-	0.5
NC_000913	145698254	NC_008382	116254941	-	-	1
NC_000913	145698254	NC_007802	89055714	+	-	0.5
NC_000913	145698254	NC_011894	220923412	+	-	0.5
NC_000913	145698254	NC_010524	171060818	+	-	0.333333
NC_000913	145698254	NC_009717	154243726	+	-	0.5
NC_000913	145698254	NC_015422	330826349	+	-	0.333333
NC_000913	145698254	NC_010943	190575783	-	-	0.5
NC_000913	145698254	NC_014121	296101478	+	-	0.666667
NC_000913	145698254	NC_013173	256829270	+	-	0.2
NC_000913	145698254	NC_010170	163854911	+	-	0.333333
NC_000913	145698254	NC_003910	71280638	-	-	0.666667
NC_000913	145698254	NC_013446	264678614	-	-	1
NC_000913	145698254	NC_015727	339328770	+	hprA	0.166667
NC_000913	145698254	NC_009952	159043426	+	-	0.2
NC_000913	145698254	NC_014153	296136334	+	-	0.333333
NC_000913	145698254	NC_015572	333983991	-	-	0.333333
NC_000913	145698254	NC_010658	187731364	-	-	0.25
NC_000913	145698254	NC_009350	145301495	+	-	0.5
NC_000913	145698254	NC_010125	162145987	+	-	0.333333
NC_000913	145698254	NC_012108	224370739	-	-	0.333333
NC_000913	145698254	NC_007969	93006900	+	-	0.333333
NC_000913	145698254	NC_007952	91779459	+	-	0.333333
NC_000913	145698254	NC_007614	82703292	+	-	1
NC_000913	145698254	NC_015856	340788900	+	-	0.5
NC_000913	145698254	NC_014228	300725149	+	-	0.25
NC_000913	145698254	NC_014305	300713275	+	-	0.333333
NC_000913	145698254	NC_011901	220933592	+	-	0.111111
NC_000913	145698254	NC_007722	85374278	+	-	0.333333
NC_000913	145698254	NC_014640	311108324	-	-	0.333333
NC_000913	145698254	NC_008150	108809591	-	-	0.333333
NC_000913	145698254	NC_014972	320354274	+	-	0.5
NC_000913	145698254	NC_011281	206575409	-	-	0.333333
NC_000913	145698254	NC_009348	145301160	-	-	0.5
NC_000913	145698254	NC_013855	288960363	-	-	0.2
NC_000913	145698254	NC_014228	300723993	-	-	0.25
NC_000913	145698254	NC_011282	206575594	+	-	0.333333
NC_000913	145698254	NC_009508	148550871	+	-	0.2
NC_000913	145698254	NC_011004	192289527	-	-	0.333333
NC_000913	145698254	NC_011894	220926116	+	-	0.25
NC_000913	145698254	NC_006672	58038341	-	-	0.25
NC_000913	145698254	NC_010658	187731124	+	-	0.5
NC_000913	145698254	NC_015458	332285476	-	-	0.333333
NC_000913	145698254	NC_007964	92118491	+	-	0.5
NC_000913	145698254	NC_011987	222102309	-	-	0.2
NC_000913	145698254	NC_015498	332308870	+	-	0.5
NC_000913	145698254	NC_010717	188577033	+	-	0.333333
NC_000913	145698254	NC_007626	83312426	-	-	0.333333
NC_000913	145698254	NC_007722	85374961	-	-	0.25
NC_000913	145698254	NC_009717	154243696	-	-	0.333333
NC_000913	145698254	NC_009952	159045050	-	-	0.333333
NC_000913	145698254	NC_010943	190574357	+	-	0.333333
NC_000913	145698254	NC_014842	317052890	-	-	0.25
NC_000913	145698254	NC_010333	167621677	-	-	0.25
NC_000913	145698254	NC_015717	338740142	-	-	0.333333
NC_000913	145698254	NC_016002	347539785	-	-	0.5
NC_000913	145698254	NC_015730	339504799	+	-	0.333333
NC_000913	145698254	NC_014664	312114519	-	-	0.333333
NC_000913	145698254	NC_010125	162146212	-	-	0.25
NC_000913	145698254	NC_013209	258542671	-	-	0.333333
NC_000913	145698255	NC_000913	145698255	+	hrpA	2
NC_000913	145698255	NC_010995	192359561	-	hrpA	1
NC_000913	145698255	NC_010717	188577414	-	hrpA	1
NC_000913	145698255	NC_014323	300312754	-	hrpA	1
NC_000913	145698255	NC_015566	333927442	-	-	1
NC_000913	145698255	NC_014228	300723151	+	-	0.5
NC_000913	145698255	NC_011283	206576016	-	hrpA	1
NC_000913	145698255	NC_008228	109898487	-	-	1
NC_000913	145698255	NC_006513	56477749	+	-	0.5
NC_000913	145698255	NC_012559	226941195	+	hrpA	1
NC_000913	145698255	NC_007404	74318027	-	-	0.333333
NC_000913	145698255	NC_014121	296102443	-	-	1
NC_000913	145698255	NC_007645	83645427	+	hrpA	1
NC_000913	145698255	NC_013194	257092281	-	-	0.333333
NC_000913	145698255	NC_010524	171058909	-	-	0.5
NC_000913	145698255	NC_009446	146329797	+	-	0.2
NC_000913	145698255	NC_015590	334318102	-	-	0.25
NC_000913	145698255	NC_009783	156974783	-	-	1
NC_000913	145698255	NC_004547	161501877	+	-	1
NC_000913	145698255	NC_008150	108807663	-	-	1
NC_000913	145698255	NC_009943	158520995	+	-	0.333333
NC_000913	145698255	NC_015554	333893492	-	-	1
NC_000913	145698255	NC_014306	300716851	-	hrpA	1
NC_000913	145698255	NC_013361	260855139	+	hrpA	1
NC_000913	145698255	NC_015138	326317458	-	-	1
NC_000913	145698255	NC_012779	238919838	+	-	1
NC_000913	145698255	NC_011852	219871766	+	-	0.333333
NC_000913	145698255	NC_009654	152996538	-	-	0.5
NC_000913	145698255	NC_010170	163856276	+	hrpA	1
NC_000913	145698255	NC_015696	337754852	+	-	0.142857
NC_000913	145698255	NC_015677	337279681	-	hprA	0.5
NC_000913	145698255	NC_010125	162147253	-	-	0.166667
NC_000913	145698255	NC_015731	339483904	-	-	1
NC_000913	145698255	NC_014394	302879796	-	-	1
NC_000913	145698255	NC_011566	212635565	-	-	1
NC_000913	145698255	NC_003910	71278677	+	-	1
NC_000913	145698255	NC_008254	110636370	-	-	0.166667
NC_000913	145698255	NC_013282	260598056	-	hrpA	1
NC_000913	145698255	NC_011662	237654327	-	-	1
NC_000913	145698255	NC_009348	145299055	-	hrpA	1
NC_000913	145698255	NC_014259	299770909	-	-	1
NC_000913	145698255	NC_007712	162382791	-	-	1
NC_000913	145698255	NC_005126	37526066	+	hrpA	1
NC_000913	145698255	NC_011768	218781724	-	-	0.5
NC_000913	145698255	NC_014837	317048243	-	-	1
NC_000913	145698255	NC_007951	91784287	-	-	1
NC_000913	145698255	NC_015497	332306457	+	-	1
NC_000913	145698255	NC_008095	108756955	-	hrpA	1
NC_000913	145698255	NC_013960	292491390	-	-	0.5
NC_000913	145698255	NC_008554	116750385	+	-	0.5
NC_000913	145698255	NC_010002	160899982	-	-	0.25
NC_000913	145698255	NC_009379	145589442	-	-	0.166667
NC_000913	145698255	NC_007963	92113592	+	-	0.166667
NC_000913	145698255	NC_007908	89900890	+	-	0.5
NC_000913	145698255	NC_007969	93006245	-	-	1
NC_000913	145698255	NC_010943	190575545	-	hrpA	1
NC_000913	145698255	NC_006138	51246059	+	-	1
NC_000913	145698255	NC_012660	229591950	-	-	1
NC_000913	145698255	NC_008789	121998172	-	thrH	0.25
NC_000913	145698255	NC_014207	297538843	-	-	0.5
NC_000913	145698255	NC_007948	91788265	+	-	1
NC_000913	145698255	NC_015422	330825511	-	-	1
NC_000913	145698255	NC_012969	253998786	+	-	0.333333
NC_000913	145698255	NC_015460	332290245	+	-	0.2
NC_000913	145698255	NC_006370	161936310	+	-	1
NC_000913	145698255	NC_013446	264678249	+	-	1
NC_000913	145698255	NC_014924	319786296	-	-	0.5
NC_000913	145698255	NC_013851	288941697	+	-	0.5
NC_000913	145698255	NC_008576	117925179	+	-	0.5
NC_000913	145698255	NC_012997	254785236	+	accA	0.333333
NC_000913	145698255	NC_011035	194099483	+	-	0.2
NC_000913	145698255	NC_007298	71909039	-	-	0.25
NC_000913	145698255	NC_015726	339326374	-	hrpA	1
NC_000913	145698255	NC_012108	224370820	-	hrpA	1
NC_000913	145698255	NC_015572	333984914	-	-	0.5
NC_000913	145698255	NC_012791	239815701	+	-	1
NC_000913	145698255	NC_010162	162454662	+	-	0.5
NC_000913	145698255	NC_014640	311105197	+	hrpA	1
NC_000913	145698256	NC_000913	145698256	+	opgD	2
NC_000913	145698256	NC_012791	239816247	+	mdoD	1
NC_000913	145698256	NC_014323	300313221	+	mdoG	1
NC_000913	145698256	NC_011958	221369199	-	mdoD	1
NC_000913	145698256	NC_014924	319788475	+	-	1
NC_000913	145698256	NC_010581	182680338	+	mdoD	1
NC_000913	145698256	NC_014306	300717632	+	mdoD	1
NC_000913	145698256	NC_010943	190572169	+	-	0.25
NC_000913	145698256	NC_015856	340786619	+	mdoG	0.333333
NC_000913	145698256	NC_012856	241664572	-	mdoD	1
NC_000913	145698256	NC_008687	119387055	-	mdoD	1
NC_000913	145698256	NC_002977	53802575	+	cax-1	0.5
NC_000913	145698256	NC_009511	148556389	+	-	0.5
NC_000913	145698256	NC_009654	152998291	-	mdoD	1
NC_000913	145698256	NC_002488	15839271	-	mdoD	1
NC_000913	145698256	NC_010717	188574502	+	-	0.5
NC_000913	145698256	NC_013361	260855150	+	mdoD	1
NC_000913	145698256	NC_011894	220921823	-	-	0.5
NC_000913	145698256	NC_015723	339322990	+	-	1
NC_000913	145698256	NC_013282	260598030	-	mdoD	1
NC_000913	145698256	NC_009659	152979793	-	mdoD	0.333333
NC_000913	145698256	NC_012560	226946569	-	mdoG	0.5
NC_000913	145698256	NC_014837	317048923	+	-	1
NC_000913	145698256	NC_014121	296102390	-	-	0.5
NC_000913	145698256	NC_011283	206579593	+	mdoD	0.5
NC_000913	145698258	NC_000913	145698258	-	yncL	2
NC_000913	145698258	NC_010102	161613952	-	-	0.5
NC_000913	145698260	NC_000913	145698260	-	yddG	2
NC_000913	145698260	NC_014306	300716443	-	-	1
NC_000913	145698260	NC_014121	296102257	-	-	1
NC_000913	145698260	NC_014259	299770719	+	-	1
NC_000913	145698260	NC_014625	310816502	+	-	1
NC_000913	145698260	NC_014837	317047852	-	-	0.5
NC_000913	145698260	NC_013361	260855193	-	yddG	1
NC_000913	145698260	NC_008254	110635407	+	-	0.5
NC_000913	145698260	NC_014323	300312507	-	-	1
NC_000913	145698260	NC_006371	54302046	-	-	1
NC_000913	145698260	NC_013858	288962290	-	-	1
NC_000913	145698260	NC_015590	334317423	-	-	1
NC_000913	145698260	NC_010002	160896319	+	-	0.333333
NC_000913	145698260	NC_007908	89899156	+	-	0.25
NC_000913	145698260	NC_012660	229591986	-	-	1
NC_000913	145698260	NC_011985	222087368	-	-	1
NC_000913	145698260	NC_007964	92119148	+	-	1
NC_000913	145698260	NC_012791	239817847	+	-	1
NC_000913	145698260	NC_015422	330825598	+	-	0.5
NC_000913	145698260	NC_010658	187733177	-	-	0.333333
NC_000913	145698260	NC_014640	311105130	+	-	1
NC_000913	145698260	NC_004547	50121341	+	-	1
NC_000913	145698260	NC_008380	116254078	-	-	0.5
NC_000913	145698260	NC_011420	209967190	+	-	1
NC_000913	145698260	NC_015554	333894702	-	-	1
NC_000913	145698260	NC_013446	264680910	+	-	1
NC_000913	145698260	NC_013282	260597617	-	nadE	0.5
NC_000913	145698260	NC_009784	156976642	+	-	1
NC_000913	145698260	NC_011313	209809761	-	-	1
NC_000913	145698260	NC_008150	108808906	+	-	1
NC_000913	145698260	NC_010554	197286556	-	-	1
NC_000913	145698260	NC_015637	336126096	+	-	0.5
NC_000913	145698260	NC_012857	241665059	-	-	1
NC_000913	145698260	NC_015566	333926863	+	-	1
NC_000913	145698260	NC_011283	206579924	-	-	1
NC_000913	145698260	NC_009654	152995822	-	-	0.2
NC_000913	145698260	NC_010162	162453617	-	-	1
NC_000913	145698260	NC_008709	119945639	+	-	1
NC_000913	145698260	NC_009720	154246525	+	-	0.2
NC_000913	145698260	NC_014664	312115675	+	-	1
NC_000913	145698261	NC_000913	145698261	-	yddM	2
NC_000913	145698261	NC_008228	109900063	+	-	0.5
NC_000913	145698261	NC_015458	332283484	+	-	0.5
NC_000913	145698261	NC_014323	300313554	-	-	0.5
NC_000913	145698261	NC_005126	37526002	-	-	1
NC_000913	145698261	NC_015731	339483554	+	-	0.5
NC_000913	145698261	NC_011768	218781777	+	-	0.5
NC_000913	145698261	NC_009654	152996514	-	-	0.25
NC_000913	145698261	NC_012560	226946231	+	-	0.5
NC_000913	145698261	NC_002488	15838310	-	-	0.333333
NC_000913	145698261	NC_013282	260597893	+	-	0.5
NC_000913	145698261	NC_012660	229592416	-	-	1
NC_000913	145698261	NC_014306	300717337	+	higA	1
NC_000913	145698261	NC_011852	219870662	+	higB	0.5
NC_000913	145698261	NC_012796	239909008	+	-	1
NC_000913	145698261	NC_009719	154253381	+	-	0.5
NC_000913	145698261	NC_014216	297570373	-	-	1
NC_000913	145698261	NC_014664	312115856	-	-	0.5
NC_000913	145698261	NC_011420	209966339	-	-	0.5
NC_000913	145698261	NC_002977	53802457	-	-	0.25
NC_000913	145698261	NC_009671	153012065	+	-	0.5
NC_000913	145698261	NC_010125	162146197	+	-	0.5
NC_000913	145698261	NC_009937	158424881	+	-	0.2
NC_000913	145698261	NC_011662	237654512	-	-	0.25
NC_000913	145698261	NC_015497	332306190	+	-	0.2
NC_000913	145698261	NC_015460	332290467	-	-	0.5
NC_000913	145698261	NC_013361	260855197	-	yddM	1
NC_000913	145698261	NC_007963	92114997	+	-	0.5
NC_000913	145698261	NC_011004	192293186	+	-	0.5
NC_000913	145698261	NC_007950	91791185	-	-	0.25
NC_000913	145698261	NC_007964	92119427	-	-	0.5
NC_000913	145698261	NC_015582	334143055	-	-	0.5
NC_000913	145698261	NC_006512	56461155	+	-	0.5
NC_000913	145698261	NC_007901	89885937	-	-	0.25
NC_000913	145698261	NC_010161	163869119	-	vap	1
NC_000913	145698261	NC_012752	238899369	+	-	0.5
NC_000913	145698262	NC_000913	145698262	-	dosC	2
NC_000913	145698262	NC_007626	83311792	-	-	0.5
NC_000913	145698262	NC_015717	338740808	-	-	0.333333
NC_000913	145698262	NC_005090	34558374	+	-	0.0833333
NC_000913	145698262	NC_014640	311103799	+	-	0.166667
NC_000913	145698262	NC_013361	260855209	-	yddV	1
NC_000913	145698262	NC_007912	90022956	-	-	0.333333
NC_000913	145698262	NC_012559	226939565	-	-	0.25
NC_000913	145698262	NC_013166	256821584	-	-	0.333333
NC_000913	145698262	NC_010102	161616413	+	-	0.5
NC_000913	145698262	NC_007520	78486527	-	-	0.2
NC_000913	145698262	NC_012791	239813724	+	-	0.666667
NC_000913	145698262	NC_007953	91780085	+	-	0.5
NC_000913	145698262	NC_006512	56461444	-	-	0.5
NC_000913	145698262	NC_012796	239908282	+	-	0.5
NC_000913	145698262	NC_002488	15839213	+	-	0.5
NC_000913	145698262	NC_013960	292492175	+	-	0.5
NC_000913	145698262	NC_007908	89900767	-	-	0.5
NC_000913	145698262	NC_009937	158425163	+	-	1
NC_000913	145698262	NC_008702	119900140	-	recB	0.25
NC_000913	145698262	NC_009668	153010455	+	-	0.333333
NC_000913	145698262	NC_013440	262196916	-	-	0.333333
NC_000913	145698262	NC_013861	289166352	-	nudC	0.25
NC_000913	145698262	NC_006677	58038545	+	-	0.333333
NC_000913	145698262	NC_014217	298293032	+	-	0.5
NC_000913	145698262	NC_010524	171060374	-	-	0.25
NC_000913	145698262	NC_014306	300718391	-	-	0.333333
NC_000913	145698262	NC_012969	254000138	-	-	0.5
NC_000913	145698262	NC_012115	224373793	-	-	0.333333
NC_000913	145698262	NC_009784	156977465	+	-	0.333333
NC_000913	145698262	NC_008686	119383623	+	rpmH	0.166667
NC_000913	145698262	NC_015731	339482102	-	-	0.25
NC_000913	145698262	NC_014924	319787697	-	-	0.5
NC_000913	145698262	NC_014394	302877364	+	-	0.333333
NC_000913	145698262	NC_009511	148553035	+	-	0.333333
NC_000913	145698262	NC_008576	117925008	+	-	0.5
NC_000913	145698262	NC_014365	302343686	+	-	0.5
NC_000913	145698262	NC_007802	89056640	-	-	0.5
NC_000913	145698262	NC_011666	217977435	+	-	0.2
NC_000913	145698262	NC_015633	336125007	+	-	0.25
NC_000913	145698262	NC_015318	327398653	-	-	0.25
NC_000913	145698262	NC_014762	313683572	-	-	1
NC_000913	145698262	NC_014259	299770764	-	-	0.5
NC_000913	145698262	NC_011420	209966615	+	-	0.25
NC_000913	145698262	NC_015572	333984061	+	-	0.4
NC_000913	145698262	NC_013851	288942579	-	-	0.333333
NC_000913	145698262	NC_014006	294010896	+	dnaN	0.333333
NC_000913	145698262	NC_013959	291613931	+	-	0.2
NC_000913	145698262	NC_009138	134095442	+	-	0.5
NC_000913	145698262	NC_015388	328952178	-	-	0.25
NC_000913	145698262	NC_011894	220925371	-	-	0.5
NC_000913	145698262	NC_011004	192291950	+	-	0.5
NC_000913	145698262	NC_014506	307720870	+	-	0.1
NC_000913	145698262	NC_010338	167648073	+	-	0.5
NC_000913	145698262	NC_015498	332308728	+	-	0.25
NC_000913	145698262	NC_008609	118579340	-	-	0.25
NC_000913	145698262	NC_009659	152981462	+	-	0.5
NC_000913	145698262	NC_011283	206579203	+	-	0.333333
NC_000913	145698262	NC_008347	114571527	-	-	0.333333
NC_000913	145698262	NC_008228	109899666	-	-	0.25
NC_000913	145698262	NC_003911	56695449	-	-	0.125
NC_000913	145698262	NC_015591	334318590	-	-	0.5
NC_000913	145698262	NC_014973	322421925	+	-	0.25
NC_000913	145698262	NC_014816	315499330	-	-	0.333333
NC_000913	145698262	NC_012857	241665625	+	-	0.5
NC_000913	145698262	NC_006138	51246963	-	-	0.333333
NC_000913	145698262	NC_006513	56479140	-	-	0.25
NC_000913	145698262	NC_015580	334141616	+	-	0.333333
NC_000913	145698262	NC_011901	220936131	+	-	0.25
NC_000913	145698262	NC_012108	224371383	-	-	0.2
NC_000913	145698262	NC_012660	229590216	+	-	0.333333
NC_000913	145698262	NC_009654	152997984	-	-	0.5
NC_000913	145698262	NC_009348	145298744	+	-	0.333333
NC_000913	145698262	NC_010943	190574274	+	-	0.5
NC_000913	145698262	NC_007947	91775256	+	-	0.166667
NC_000913	145698262	NC_014166	296273797	-	-	0.2
NC_000913	145698262	NC_007645	83647196	+	-	0.333333
NC_000913	145698262	NC_007404	74318448	-	-	0.25
NC_000913	145698262	NC_010125	162149573	+	-	0.125
NC_000913	145698262	NC_012560	226944605	+	-	0.5
NC_000913	145698262	NC_007964	92119009	+	-	0.5
NC_000913	145698262	NC_009663	152992567	+	-	0.333333
NC_000913	145698262	NC_015554	333893915	+	-	0.5
NC_000913	145698262	NC_014837	317049551	-	-	0.333333
NC_000913	145698262	NC_010002	160898708	-	-	0.5
NC_000913	145698262	NC_015723	339323285	-	-	0.5
NC_000913	145698262	NC_008786	121608320	+	-	0.25
NC_000913	145698262	NC_008095	108759848	-	-	0.333333
NC_000913	145698262	NC_011144	197105670	-	-	0.333333
NC_000913	145698262	NC_015458	332285767	-	-	0.5
NC_000913	145698262	NC_011983	222080887	+	-	0.5
NC_000913	145698262	NC_013173	256830393	+	-	0.333333
NC_000913	145698262	NC_011891	220917425	-	-	0.333333
NC_000913	145698262	NC_013194	257094358	+	-	0.2
NC_000913	145698262	NC_008048	103487588	+	glpX	0.25
NC_000913	145698262	NC_011662	237654382	+	-	0.333333
NC_000913	145698262	NC_013223	258406559	+	-	0.25
NC_000913	145698262	NC_013857	288961804	-	-	0.333333
NC_000913	145698262	NC_008740	120554941	+	-	0.25
NC_000913	145698262	NC_016002	347540966	-	cheW	0.125
NC_000913	145698262	NC_015138	326316389	+	-	0.333333
NC_000913	145698262	NC_013282	260599078	-	-	0.5
NC_000913	145698262	NC_003910	71282087	-	-	0.5
NC_000913	145698262	NC_014972	320353827	-	-	0.333333
NC_000913	145698262	NC_012982	254295473	-	-	0.166667
NC_000913	145698262	NC_012997	254788397	+	-	0.25
NC_000913	145698262	NC_008380	116251285	-	-	0.5
NC_000913	145698262	NC_008825	124267632	+	-	0.333333
NC_000913	145698262	NC_011566	212637004	-	-	0.5
NC_000913	145698262	NC_010995	192361938	+	-	0.5
NC_000913	145698262	NC_004547	50121361	-	-	0.5
NC_000913	145698262	NC_008789	121998484	-	-	0.125
NC_000913	145698262	NC_014153	296135705	-	-	0.142857
NC_000913	145698262	NC_015186	326402711	+	-	0.25
NC_000913	145698262	NC_007298	71907614	+	-	0.166667
NC_000913	145698262	NC_008709	119946937	-	-	0.2
NC_000913	145698262	NC_005085	34497763	-	-	0.5
NC_000913	145698262	NC_014121	296104979	+	-	0.5
NC_000913	145698262	NC_011386	209886005	-	-	0.5
NC_000913	145698262	NC_014207	297539270	-	-	1
NC_000913	145698262	NC_014166	296274668	-	-	0.25
NC_000913	145698262	NC_008702	119900066	+	-	0.333333
NC_000913	145698262	NC_006138	51246553	-	-	0.5
NC_000913	145698262	NC_008740	120556751	+	-	0.5
NC_000913	145698262	NC_007298	71909120	-	-	0.5
NC_000913	145698262	NC_008347	114569826	+	-	0.333333
NC_000913	145698262	NC_006371	54302355	+	-	0.5
NC_000913	145698262	NC_013422	261856752	+	-	0.5
NC_000913	145698262	NC_003910	71279208	-	-	0.5
NC_000913	145698262	NC_013173	256829884	-	-	0.5
NC_000913	145698262	NC_014153	296136609	-	-	0.5
NC_000913	145698262	NC_008380	116252627	-	-	0.5
NC_000913	145698262	NC_014924	319786618	-	-	0.333333
NC_000913	145698262	NC_012660	229591725	+	-	0.5
NC_000913	145698262	NC_007908	89901321	+	-	0.5
NC_000913	145698262	NC_012969	254000362	-	-	0.5
NC_000913	145698262	NC_011901	220933898	+	-	0.333333
NC_000913	145698262	NC_010162	162451119	+	-	0.333333
NC_000913	145698262	NC_007404	74316653	+	-	0.333333
NC_000913	145698262	NC_009659	152982088	-	-	0.5
NC_000913	145698262	NC_003911	56697586	-	-	0.333333
NC_000913	145698262	NC_011894	220923247	+	-	0.333333
NC_000913	145698262	NC_016002	347537940	-	-	0.25
NC_000913	145698262	NC_014972	320354403	+	-	0.333333
NC_000913	145698262	NC_010125	162148023	+	-	0.5
NC_000913	145698262	NC_012559	226942112	+	-	0.5
NC_000913	145698262	NC_007759	85858865	+	-	0.333333
NC_000913	145698262	NC_014394	302879370	-	-	0.25
NC_000913	145698262	NC_011566	212637691	-	-	0.5
NC_000913	145698262	NC_009654	152996744	-	-	0.5
NC_000913	145698262	NC_008260	110835527	-	-	0.5
NC_000913	145698262	NC_004547	50120615	-	-	0.5
NC_000913	145698262	NC_006512	56461594	-	-	0.5
NC_000913	145698262	NC_015583	334145346	+	-	0.25
NC_000913	145698262	NC_009783	156975277	-	-	0.5
NC_000913	145698262	NC_014323	300311237	+	-	0.5
NC_000913	145698262	NC_007520	78486259	-	-	0.5
NC_000913	145698262	NC_013166	256823482	+	-	0.5
NC_000913	145698262	NC_010002	160897442	+	-	0.5
NC_000913	145698262	NC_005085	34498916	+	-	0.5
NC_000913	145698262	NC_008340	114321226	+	-	0.333333
NC_000913	145698262	NC_013223	258405320	+	-	0.333333
NC_000913	145698262	NC_013960	292493800	-	-	0.5
NC_000913	145698262	NC_009943	158521752	-	-	0.5
NC_000913	145698262	NC_008609	118581893	+	-	0.333333
NC_000913	145698262	NC_011420	209966687	-	-	0.5
NC_000913	145698262	NC_009792	157144711	+	-	0.333333
NC_000913	145698262	NC_007952	91779457	-	-	0.5
NC_000913	145698262	NC_015731	339483433	-	-	0.5
NC_000913	145698262	NC_009348	145299889	+	-	0.5
NC_000913	145698262	NC_014121	296104057	-	-	0.333333
NC_000913	145698262	NC_009720	154246137	+	-	0.333333
NC_000913	145698262	NC_012108	224369189	-	-	0.5
NC_000913	145698262	NC_011283	206578826	-	-	0.5
NC_000913	145698262	NC_015554	333893826	+	-	0.333333
NC_000913	145698262	NC_008358	114799980	-	-	0.25
NC_000913	145698262	NC_014375	302383483	-	-	0.333333
NC_000913	145698262	NC_011985	222086220	+	-	0.5
NC_000913	145698262	NC_012997	254785900	-	-	0.333333
NC_000913	145698262	NC_002977	53805012	-	-	0.333333
NC_000913	145698262	NC_015723	339323478	-	-	0.5
NC_000913	145698262	NC_014817	315499538	-	-	0.333333
NC_000913	145698262	NC_011662	237653803	+	-	0.5
NC_000913	145698262	NC_010995	192360502	-	abfX	0.5
NC_000913	145698262	NC_015717	338741127	-	-	0.5
NC_000913	145698262	NC_010338	167645461	+	-	0.333333
NC_000913	145698262	NC_015422	330827229	-	-	0.333333
NC_000913	145698262	NC_015138	326319540	-	-	0.5
NC_000913	145698262	NC_012115	224373298	+	-	0.333333
NC_000913	145698262	NC_013857	288961993	+	-	0.25
NC_000913	145698262	NC_013440	262198908	+	-	0.5
NC_000913	145698262	NC_007963	92114132	+	-	0.5
NC_000913	145698262	NC_013194	257094145	+	-	0.5
NC_000913	145698262	NC_009719	154253255	+	-	0.333333
NC_000913	145698262	NC_008709	119946331	-	-	0.5
NC_000913	145698262	NC_011144	197104775	+	divK	0.333333
NC_000913	145698262	NC_006513	56478700	+	-	0.5
NC_000913	145698262	NC_011768	218782156	-	-	0.5
NC_000913	145698262	NC_014006	294013362	-	-	0.333333
NC_000913	145698262	NC_012857	241665666	-	-	0.333333
NC_000913	145698262	NC_007645	83647423	+	-	0.5
NC_000913	145698262	NC_008576	117924947	+	-	0.5
NC_000913	145698262	NC_012691	237808824	+	-	0.5
NC_000913	145698262	NC_014506	307721367	+	-	0.142857
NC_000913	145698262	NC_011386	209885931	-	-	0.5
NC_000913	145698262	NC_011313	209809645	+	-	0.5
NC_000913	145698262	NC_012982	254294351	-	-	0.333333
NC_000913	145698262	NC_009511	148555510	-	-	0.5
NC_000913	145698262	NC_014216	297568906	+	-	0.333333
NC_000913	145698262	NC_008228	109896770	+	-	0.25
NC_000913	145698262	NC_015856	340789473	-	-	0.5
NC_000913	145698262	NC_007626	83312192	+	-	0.333333
NC_000913	145698262	NC_009662	152990298	+	metH	0.2
NC_000913	145698262	NC_013851	288940705	+	-	0.333333
NC_000913	145698262	NC_008048	103487181	-	-	0.333333
NC_000913	145698262	NC_015637	336125536	-	-	0.5
NC_000913	145698262	NC_013283	260424420	+	-	0.5
NC_000913	145698262	NC_015497	332304892	+	-	0.25
NC_000913	145698262	NC_007912	90021368	-	-	0.5
NC_000913	145698262	NC_014365	302343664	+	-	0.5
NC_000913	145698262	NC_013446	264678470	+	-	0.5
NC_000913	145698262	NC_014841	317053094	+	-	0.333333
NC_000913	145698262	NC_015566	333926788	+	-	0.5
NC_000913	145698262	NC_010717	188577258	+	-	0.5
NC_000913	145698262	NC_014973	322419914	-	-	0.333333
NC_000913	145698262	NC_007964	92117845	+	-	0.5
NC_000913	145698262	NC_014640	311105057	+	-	0.5
NC_000913	145698262	NC_008150	108809850	+	-	0.5
NC_000913	145698262	NC_008095	108763499	-	-	0.5
NC_000913	145698262	NC_009668	153010975	+	-	0.333333
NC_000913	145698262	NC_009138	134095065	+	-	0.5
NC_000913	145698262	NC_011004	192291134	-	-	0.333333
NC_000913	145698262	NC_011891	220917497	+	-	0.5
NC_000913	145698262	NC_013512	268679954	+	-	0.2
NC_000913	145698262	NC_008254	110633700	+	-	0.333333
NC_000913	145698262	NC_012796	239908783	+	-	0.5
NC_000913	145698262	NC_010524	171060217	-	-	0.25
NC_000913	145698263	NC_000913	145698263	+	yneM	2
NC_000913	145698263	NC_015566	333927383	-	-	0.333333
NC_000913	145698263	NC_010102	161614050	+	-	0.5
NC_000913	145698268	NC_000913	145698268	+	rstA	2
NC_000913	145698268	NC_009348	145297240	-	rstA	0.666667
NC_000913	145698268	NC_015677	337277806	-	-	0.333333
NC_000913	145698268	NC_015497	332307900	+	-	0.5
NC_000913	145698268	NC_013355	260752394	+	-	0.285714
NC_000913	145698268	NC_014973	322419001	-	-	0.333333
NC_000913	145698268	NC_012969	253999818	+	-	1
NC_000913	145698268	NC_007951	91783509	-	ompR	1
NC_000913	145698268	NC_007912	90020197	+	-	0.5
NC_000913	145698268	NC_015717	338738630	-	ompR	1
NC_000913	145698268	NC_013361	260855432	+	rstA	1
NC_000913	145698268	NC_012779	238919848	-	-	0.5
NC_000913	145698268	NC_015856	340786376	+	-	0.666667
NC_000913	145698268	NC_010554	197286720	+	ompR	1
NC_000913	145698268	NC_014816	315498662	+	-	1
NC_000913	145698268	NC_008607	118577297	-	-	0.5
NC_000913	145698268	NC_008150	108807651	+	-	0.666667
NC_000913	145698268	NC_016002	347538347	-	rstA	0.5
NC_000913	145698268	NC_012997	254787133	-	-	1
NC_000913	145698268	NC_008825	124267828	-	-	1
NC_000913	145698268	NC_012560	226945181	-	-	1
NC_000913	145698268	NC_015633	336124752	-	-	0.5
NC_000913	145698268	NC_015458	332285264	+	-	1
NC_000913	145698268	NC_012857	241665853	+	-	1
NC_000913	145698268	NC_011566	212633753	-	-	0.2
NC_000913	145698268	NC_014837	317048238	+	-	0.666667
NC_000913	145698268	NC_008358	114797381	-	pstC	0.166667
NC_000913	145698268	NC_014217	298290184	-	-	0.333333
NC_000913	145698268	NC_010995	192359946	+	-	0.666667
NC_000913	145698268	NC_007722	85373254	-	-	0.666667
NC_000913	145698268	NC_013194	257094372	+	-	1
NC_000913	145698268	NC_009659	152981303	+	ompR7	1
NC_000913	145698268	NC_014532	307546478	-	-	1
NC_000913	145698268	NC_014506	307720444	+	-	0.333333
NC_000913	145698268	NC_015580	334142857	+	-	0.666667
NC_000913	145698268	NC_015186	326404574	-	-	1
NC_000913	145698268	NC_008228	109899871	+	-	0.666667
NC_000913	145698268	NC_014259	299771424	-	-	0.666667
NC_000913	145698268	NC_009511	148555064	-	-	0.5
NC_000913	145698268	NC_014306	300716577	-	rstA	0.666667
NC_000913	145698268	NC_014166	296274101	+	-	0.5
NC_000913	145698268	NC_008380	116252485	-	-	1
NC_000913	145698268	NC_011144	197105365	+	-	0.666667
NC_000913	145698268	NC_007404	74318372	-	-	1
NC_000913	145698268	NC_015566	333927435	+	-	0.5
NC_000913	145698268	NC_014640	311106506	-	-	1
NC_000913	145698268	NC_014010	294085772	-	-	0.666667
NC_000913	145698268	NC_009784	156976520	-	-	1
NC_000913	145698268	NC_010581	182679527	+	-	1
NC_000913	145698268	NC_010943	190572653	-	-	0.333333
NC_000913	145698268	NC_011963	221638701	+	-	0.333333
NC_000913	145698268	NC_006512	56461537	-	glnA	0.333333
NC_000913	145698268	NC_006513	56477968	-	ompR	1
NC_000913	145698268	NC_009662	152991454	+	-	0.666667
NC_000913	145698268	NC_012791	239817396	+	-	0.5
NC_000913	145698268	NC_014006	294012529	-	ompR	1
NC_000913	145698268	NC_004547	50120940	-	rstA	1
NC_000913	145698268	NC_006371	54303252	+	-	0.25
NC_000913	145698268	NC_015138	326315151	-	-	0.25
NC_000913	145698268	NC_014375	302382397	-	-	0.666667
NC_000913	145698268	NC_014323	300311469	-	risA	0.666667
NC_000913	145698268	NC_012691	237806797	-	-	0.5
NC_000913	145698268	NC_009654	152997397	-	-	0.5
NC_000913	145698268	NC_007645	83648683	-	-	1
NC_000913	145698268	NC_008095	108763038	+	-	1
NC_000913	145698268	NC_013959	291612955	-	-	0.5
NC_000913	145698268	NC_015723	339323022	-	rstB	1
NC_000913	145698268	NC_002663	15603752	+	cpxR	1
NC_000913	145698268	NC_011983	222081138	+	-	1
NC_000913	145698268	NC_013512	268680007	+	-	0.5
NC_000913	145698268	NC_010338	167645554	-	-	0.5
NC_000913	145698268	NC_009720	154247331	+	-	1
NC_000913	145698268	NC_009937	158424377	+	-	1
NC_000913	145698268	NC_014153	296137486	+	-	1
NC_000913	145698268	NC_008687	119386275	+	-	0.5
NC_000913	145698268	NC_010102	161614104	+	-	0.5
NC_000913	145698268	NC_010170	163856010	-	ompR	0.666667
NC_000913	145698268	NC_003910	71279872	+	-	0.166667
NC_000913	145698268	NC_013851	288942283	+	-	1
NC_000913	145698268	NC_007712	85060297	-	ompR	1
NC_000913	145698268	NC_009957	159046586	+	-	0.666667
NC_000913	145698268	NC_009138	134095106	+	ompR	1
NC_000913	145698268	NC_009663	152993671	-	-	1
NC_000913	145698268	NC_010162	162453102	+	-	1
NC_000913	145698268	NC_014121	296102620	+	-	0.5
NC_000913	145698268	NC_011891	220918235	-	-	1
NC_000913	145698268	NC_005363	42524753	-	ragA	1
NC_000913	145698268	NC_011283	206580883	+	rstA	0.5
NC_000913	145698268	NC_011662	217970660	+	ompR	0.333333
NC_000913	145698268	NC_011386	209886315	-	-	0.666667
NC_000913	145698268	NC_015572	333984255	-	-	1
NC_000913	145698268	NC_013854	288959503	-	-	1
NC_000913	145698268	NC_005126	37528607	+	cpxR	1
NC_000913	145698268	NC_011892	220919854	-	-	0.666667
NC_000913	145698268	NC_009719	154252717	-	-	0.666667
NC_000913	145698268	NC_012559	226939136	-	-	0.333333
NC_000913	145698268	NC_015728	339501569	-	-	0.666667
NC_000913	145698268	NC_015554	333895687	+	ompR	1
NC_000913	145698268	NC_005085	34499298	+	-	1
NC_000913	145698268	NC_007298	71908759	+	-	1
NC_000913	145698268	NC_012660	229590186	+	-	1
NC_000913	145698268	NC_015596	334319903	+	-	1
NC_000913	145698268	NC_007947	91777087	-	-	0.666667
NC_000913	145698268	NC_010002	160898512	+	-	0.25
NC_000913	145698268	NC_008702	119899904	+	ompR3	1
NC_000913	145698268	NC_007963	92112801	+	-	0.333333
NC_000913	145698268	NC_014935	319957218	-	-	0.25
NC_000913	145698268	NC_007802	89054504	-	-	0.5
NC_000913	145698268	NC_011313	209809012	-	-	0.5
NC_000913	145698268	NC_012796	239906517	+	-	0.5
NC_000913	145698268	NC_008554	116750047	-	-	0.5
NC_000913	145698268	NC_008709	119947312	+	-	0.333333
NC_000913	145698268	NC_011566	212636733	+	-	0.333333
NC_000913	145698268	NC_007969	93007148	-	-	0.5
NC_000913	145698268	NC_007759	85860889	+	-	0.333333
NC_000913	145698268	NC_010102	161614109	+	-	0.5
NC_000913	145698268	NC_013282	260597816	-	-	0.333333
NC_000913	145698268	NC_003910	71282190	-	-	0.5
NC_000913	145698268	NC_011666	217977691	-	-	0.333333
NC_000913	145698268	NC_009792	157145867	+	-	0.333333
NC_000913	145698268	NC_013440	262198290	-	-	0.5
NC_000913	145698268	NC_011768	218778981	+	-	0.333333
NC_000913	145698268	NC_014147	296112612	+	-	0.333333
NC_000913	145698268	NC_011283	206578165	+	rstB	0.333333
NC_000913	145698268	NC_014394	302877610	+	-	0.142857
NC_000913	145698268	NC_010943	190575585	+	-	0.5
NC_000913	145698268	NC_014216	297570438	-	-	0.25
NC_000913	145698268	NC_013166	256822840	+	-	0.333333
NC_000913	145698268	NC_014365	302344057	+	-	0.333333
NC_000913	145698268	NC_013173	256830882	+	-	0.333333
NC_000913	145698268	NC_012108	224371643	-	-	0.142857
NC_000913	145698268	NC_008260	110833573	+	rstA	0.333333
NC_000913	145698268	NC_014924	319786168	-	-	0.166667
NC_000913	145698268	NC_010658	187731773	+	rstA	0.25
NC_000913	145698268	NC_007614	82703807	-	-	0.333333
NC_000913	145698268	NC_014121	296102622	+	-	0.333333
NC_000913	145698268	NC_008687	119385954	-	-	0.5
NC_000913	145698268	NC_011901	220934291	-	-	0.2
NC_000913	145698268	NC_010524	171057424	+	-	0.333333
NC_000913	145698269	NC_000913	145698269	+	nemR	2
NC_000913	145698269	NC_010162	162453135	-	-	0.333333
NC_000913	145698269	NC_013210	258512951	+	tetR	0.333333
NC_000913	145698269	NC_015554	333893615	-	-	0.2
NC_000913	145698269	NC_007912	90022425	-	-	0.333333
NC_000913	145698269	NC_012560	226944621	-	-	0.333333
NC_000913	145698269	NC_007645	83645984	+	-	0.25
NC_000913	145698269	NC_013857	288961832	-	-	0.333333
NC_000913	145698269	NC_010102	161614145	+	-	0.333333
NC_000913	145698269	NC_015731	339484227	-	-	0.333333
NC_000913	145698269	NC_003911	56698367	+	-	0.333333
NC_000913	145698269	NC_013194	257094598	+	-	0.333333
NC_000913	145698269	NC_011144	197106670	-	-	0.25
NC_000913	145698269	NC_013355	260753886	-	-	0.25
NC_000913	145698269	NC_007963	92115026	-	-	0.333333
NC_000913	145698269	NC_007614	82703088	+	-	0.333333
NC_000913	145698269	NC_009511	148554963	+	-	0.333333
NC_000913	145698269	NC_008740	120556316	-	-	0.2
NC_000913	145698269	NC_012660	229589881	+	-	0.5
NC_000913	145698269	NC_015590	334316975	-	-	0.25
NC_000913	145698269	NC_015572	333986017	+	-	0.25
NC_000913	145698269	NC_005085	34498954	+	-	0.5
NC_000913	145698269	NC_014973	322421349	-	-	0.333333
NC_000913	145698269	NC_012997	254786750	-	-	0.333333
NC_000913	145698269	NC_011420	209965344	+	-	0.166667
NC_000913	145698269	NC_011963	221640977	+	-	0.2
NC_000913	145698269	NC_014228	300723229	+	-	0.2
NC_000913	145698269	NC_011768	218780885	-	-	0.2
NC_000913	145698269	NC_010524	171060318	+	-	0.333333
NC_000913	145698269	NC_015637	336125956	-	-	0.333333
NC_000913	145698269	NC_008609	118580630	-	-	0.333333
NC_000913	145698269	NC_008048	103485762	+	-	0.25
NC_000913	145698269	NC_010335	167621746	-	-	0.333333
NC_000913	145698269	NC_008260	110835279	+	-	0.333333
NC_000913	145698269	NC_015566	333926999	-	-	0.666667
NC_000913	145698269	NC_005363	42525012	+	-	0.333333
NC_000913	145698269	NC_014216	297568609	-	-	0.2
NC_000913	145698269	NC_006138	51246169	-	-	0.333333
NC_000913	145698269	NC_014306	300716500	-	-	0.666667
NC_000913	145698269	NC_012796	239909001	-	-	0.333333
NC_000913	145698269	NC_012791	239815092	-	-	0.333333
NC_000913	145698269	NC_008825	124267704	-	-	0.25
NC_000913	145698269	NC_006672	58038330	+	-	0.333333
NC_000913	145698269	NC_009719	154252988	-	-	0.25
NC_000913	145698269	NC_008709	119946706	-	-	0.666667
NC_000913	145698269	NC_008381	116254896	-	-	0.333333
NC_000913	145698269	NC_004547	50122216	+	-	0.333333
NC_000913	145698269	NC_015583	334145585	-	-	0.333333
NC_000913	145698269	NC_009784	156976423	-	-	0.25
NC_000913	145698269	NC_010002	160899322	+	-	0.333333
NC_000913	145698269	NC_011004	192292656	+	-	0.333333
NC_000913	145698269	NC_015458	332286678	-	-	0.25
NC_000913	145698269	NC_013166	256823770	-	-	0.2
NC_000913	145698269	NC_008095	108759672	-	-	0.25
NC_000913	145698269	NC_011901	220935808	-	-	0.2
NC_000913	145698269	NC_014365	302344303	-	-	0.333333
NC_000913	145698269	NC_015717	338739864	+	-	0.2
NC_000913	145698269	NC_014817	315500254	-	-	0.333333
NC_000913	145698269	NC_008702	119898796	+	-	0.333333
NC_000913	145698269	NC_011283	206580638	-	-	0.333333
NC_000913	145698269	NC_014013	294147015	-	-	0.25
NC_000913	145698269	NC_014754	313669422	-	-	0.2
NC_000913	145698269	NC_011891	220918390	+	-	0.25
NC_000913	145698269	NC_011987	222102211	-	-	0.333333
NC_000913	145698269	NC_009654	152998471	+	-	0.333333
NC_000913	145698269	NC_007952	91779986	-	-	0.333333
NC_000913	145698269	NC_007722	85375030	+	-	0.2
NC_000913	145698269	NC_012969	253999698	-	-	0.25
NC_000913	145698269	NC_010658	187732442	+	-	1
NC_000913	145698269	NC_013361	260855474	+	ydhM	1
NC_000913	145698269	NC_008150	108807719	+	-	0.333333
NC_000913	145698269	NC_013282	260597777	-	yjdB	0.6
NC_000913	145698269	NC_014121	296102678	+	-	0.333333
NC_000913	145698269	NC_006300	52426350	+	acrR	0.666667
NC_000913	145698269	NC_013440	262197951	+	-	0.2
NC_000913	145698269	NC_008228	109898950	+	-	0.333333
NC_000913	145698269	NC_008358	114800225	-	-	0.25
NC_000913	145698269	NC_011666	217978138	-	-	0.333333
NC_000913	145698269	NC_014837	317047911	-	-	0.2
NC_000913	145698269	NC_010170	163858129	-	-	0.333333
NC_000913	145698269	NC_014323	300313079	-	-	0.2
NC_000913	145698269	NC_009720	154246552	-	-	0.333333
NC_000913	145698269	NC_014640	311109497	-	-	0.333333
NC_000913	145698269	NC_011894	220920841	-	-	0.25
NC_000913	145698269	NC_013209	258542409	-	-	0.25
NC_000913	145698269	NC_005363	42524082	-	-	0.25
NC_000913	145698269	NC_008702	119898958	+	nolR	0.25
NC_000913	145698269	NC_016002	347538695	-	nfsA	0.2
NC_000913	145698269	NC_006673	58038436	+	-	0.333333
NC_000913	145698269	NC_014365	302343458	-	-	0.333333
NC_000913	145698269	NC_009348	145299443	+	nemA	0.333333
NC_000913	145698269	NC_008740	120556727	-	-	0.333333
NC_000913	145698269	NC_010162	162456093	+	-	0.333333
NC_000913	145698269	NC_007298	71906738	-	-	0.166667
NC_000913	145698269	NC_015856	340787780	+	-	0.333333
NC_000913	145698269	NC_015497	332307325	-	-	0.333333
NC_000913	145698269	NC_012560	226943958	-	-	0.25
NC_000913	145698269	NC_012997	254786184	+	-	0.333333
NC_000913	145698269	NC_014323	300312411	+	-	0.333333
NC_000913	145698269	NC_009138	134094651	+	-	0.2
NC_000913	145698269	NC_015572	333983224	-	-	0.166667
NC_000913	145698269	NC_008048	103488461	-	-	0.333333
NC_000913	145698269	NC_002977	53805006	+	-	0.25
NC_000913	145698269	NC_010335	167621777	+	-	0.25
NC_000913	145698269	NC_013959	291613817	-	-	0.111111
NC_000913	145698269	NC_010524	171057936	-	-	0.1
NC_000913	145698269	NC_012969	253998691	+	-	0.2
NC_000913	145698269	NC_014532	307545779	-	morB	0.25
NC_000913	145698269	NC_008358	114800272	-	aroA	0.2
NC_000913	145698269	NC_007952	91778840	-	-	0.333333
NC_000913	145698269	NC_014972	320354253	-	-	0.125
NC_000913	145698269	NC_008554	116750996	+	-	0.333333
NC_000913	145698269	NC_011420	209965973	-	morB	0.333333
NC_000913	145698269	NC_008150	108807720	+	-	0.333333
NC_000913	145698269	NC_014640	311106687	-	-	0.25
NC_000913	145698269	NC_015590	334316200	-	-	0.2
NC_000913	145698269	NC_015674	336454082	+	-	0.2
NC_000913	145698269	NC_013446	264679242	-	-	0.142857
NC_000913	145698269	NC_013861	289165468	-	nemA	0.333333
NC_000913	145698269	NC_003910	71279304	-	-	0.25
NC_000913	145698269	NC_011666	217979797	-	-	0.333333
NC_000913	145698269	NC_008347	114571239	-	-	0.1
NC_000913	145698269	NC_009511	148555362	-	-	0.333333
NC_000913	145698269	NC_011035	194099475	-	-	0.333333
NC_000913	145698269	NC_010717	188577235	+	-	0.333333
NC_000913	145698269	NC_014010	294086015	-	-	0.333333
NC_000913	145698269	NC_009943	158521612	+	-	0.125
NC_000913	145698269	NC_010002	160899323	+	-	0.166667
NC_000913	145698269	NC_007614	82702842	+	-	0.333333
NC_000913	145698269	NC_010125	162148551	-	-	0.2
NC_000913	145698269	NC_014414	304320982	-	-	0.2
NC_000913	145698269	NC_008786	121609822	-	-	0.125
NC_000913	145698269	NC_015583	334145507	+	-	0.333333
NC_000913	145698269	NC_013173	256831097	-	-	0.333333
NC_000913	145698269	NC_011768	218778833	-	-	0.25
NC_000913	145698269	NC_008095	108758350	-	-	0.333333
NC_000913	145698269	NC_008688	119387809	+	-	0.1
NC_000913	145698269	NC_006513	56477448	+	nemA	0.333333
NC_000913	145698269	NC_011313	209809671	-	-	0.2
NC_000913	145698269	NC_013194	257094068	+	-	0.333333
NC_000913	145698269	NC_009667	153008798	+	-	0.25
NC_000913	145698269	NC_003911	56697457	-	-	0.25
NC_000913	145698269	NC_007908	89899219	-	-	0.166667
NC_000913	145698269	NC_014013	294146921	-	-	0.333333
NC_000913	145698269	NC_004547	50120897	+	-	0.25
NC_000913	145698269	NC_014207	297539069	-	-	0.25
NC_000913	145698269	NC_007947	91776183	-	-	0.166667
NC_000913	145698269	NC_011985	222086564	+	nerA	0.333333
NC_000913	145698269	NC_012691	237809888	+	-	0.25
NC_000913	145698269	NC_007626	83312406	-	-	0.2
NC_000913	145698269	NC_006371	54302277	-	-	0.333333
NC_000913	145698269	NC_010554	197285553	-	-	0.333333
NC_000913	145698269	NC_010943	190574878	-	-	0.333333
NC_000913	145698269	NC_011283	206575817	-	nemA	0.333333
NC_000913	145698269	NC_013440	262196475	+	-	0.333333
NC_000913	145698269	NC_008343	114328793	+	-	0.333333
NC_000913	145698269	NC_007950	91791347	+	-	0.25
NC_000913	145698269	NC_008825	124268873	+	-	0.333333
NC_000913	145698269	NC_014625	310817125	-	-	0.142857
NC_000913	145698269	NC_002488	15838333	+	-	0.333333
NC_000913	145698269	NC_014121	296102679	+	-	0.333333
NC_000913	145698269	NC_010581	182678803	+	-	0.25
NC_000913	145698269	NC_009719	154253537	+	-	0.333333
NC_000913	145698269	NC_007722	85372912	-	-	0.25
NC_000913	145698269	NC_008380	116253172	+	-	0.2
NC_000913	145698269	NC_007645	83646261	-	-	0.333333
NC_000913	145698269	NC_011894	220924632	+	-	0.333333
NC_000913	145698269	NC_014228	300723239	-	nemA	0.166667
NC_000913	145698269	NC_015723	339323419	-	nemA3	0.25
NC_000913	145698269	NC_005126	37525897	+	-	0.333333
NC_000913	145698269	NC_009784	156976864	-	-	0.666667
NC_000913	145698269	NC_015186	326403925	+	-	0.2
NC_000913	145698269	NC_011004	192293247	+	-	0.333333
NC_000913	145698269	NC_009659	152982048	+	-	0.2
NC_000913	145698269	NC_011566	212637289	-	-	0.25
NC_000913	145698269	NC_014217	298292246	+	-	0.333333
NC_000913	145698269	NC_008254	110634966	-	-	0.166667
NC_000913	145698269	NC_012559	226941562	+	phrB	0.25
NC_000913	145698269	NC_012791	239813060	-	-	0.166667
NC_000913	145698269	NC_008260	110834900	-	-	0.333333
NC_000913	145698269	NC_011144	197106475	+	-	0.333333
NC_000913	145698269	NC_006512	56460757	-	nemA	0.25
NC_000913	145698269	NC_010170	163857740	+	-	0.25
NC_000913	145698269	NC_015717	338738486	-	-	0.25
NC_000913	145698269	NC_014972	320354013	+	-	0.333333
NC_000913	145698269	NC_013854	288958457	-	fabZ	0.142857
NC_000913	145698269	NC_007645	83647289	-	gloA2	0.333333
NC_000913	145698269	NC_009654	152996564	+	-	0.333333
NC_000913	145698269	NC_006370	54309727	+	-	0.25
NC_000913	145698269	NC_007948	91789403	+	-	0.333333
NC_000913	145698269	NC_011894	220925319	-	-	0.333333
NC_000913	145698269	NC_006300	52424759	-	artI	0.2
NC_000913	145698269	NC_014375	302381370	-	-	0.25
NC_000913	145698269	NC_013209	258541756	+	-	0.2
NC_000913	145698269	NC_010717	188578691	+	gloA	0.333333
NC_000913	145698269	NC_015677	337278772	-	-	0.166667
NC_000913	145698269	NC_008825	124268108	+	-	0.25
NC_000913	145698269	NC_011004	192291178	-	-	0.333333
NC_000913	145698269	NC_009511	148554910	-	-	0.125
NC_000913	145698269	NC_007404	74318361	-	-	0.333333
NC_000913	145698269	NC_010125	162147929	-	yaeT	0.111111
NC_000913	145698269	NC_008343	114327604	+	-	0.1
NC_000913	145698269	NC_015581	334143535	+	-	0.125
NC_000913	145698269	NC_008347	114571532	+	-	0.2
NC_000913	145698269	NC_008702	119899521	-	ffh	0.142857
NC_000913	145698269	NC_006513	56477903	+	ffH	0.142857
NC_000913	145698269	NC_007298	71909146	+	glyQ	0.125
NC_000913	145698269	NC_008789	121997695	+	-	0.166667
NC_000913	145698269	NC_014532	307546470	-	gloA	0.333333
NC_000913	145698269	NC_010162	162451849	+	-	0.25
NC_000913	145698269	NC_005363	42524256	-	gloA	0.2
NC_000913	145698269	NC_010002	160899373	+	-	0.333333
NC_000913	145698269	NC_007912	90022060	-	-	0.2
NC_000913	145698269	NC_014259	299769246	+	-	0.25
NC_000913	145698269	NC_011985	222085829	-	gloA	0.333333
NC_000913	145698269	NC_008688	119387431	+	-	0.2
NC_000913	145698269	NC_011283	206576417	-	gloA	0.333333
NC_000913	145698269	NC_010995	192359711	-	gloA	0.333333
NC_000913	145698269	NC_009667	153009252	-	-	0.333333
NC_000913	145698269	NC_015856	340788800	+	-	0.166667
NC_000913	145698269	NC_012108	224370327	-	-	0.142857
NC_000913	145698269	NC_015730	339502522	-	-	0.2
NC_000913	145698269	NC_007614	82703739	-	-	0.25
NC_000913	145698269	NC_016002	347538673	+	-	0.2
NC_000913	145698269	NC_015422	330825519	+	-	0.333333
NC_000913	145698269	NC_013440	262199701	-	-	0.333333
NC_000913	145698269	NC_003911	56696159	-	-	0.2
NC_000913	145698269	NC_010943	190575927	+	-	0.333333
NC_000913	145698269	NC_014121	296102680	+	-	0.333333
NC_000913	145698269	NC_015460	332290156	-	-	0.333333
NC_000913	145698269	NC_014640	311104092	-	glyQ	0.1
NC_000913	145698269	NC_011958	221369253	+	-	0.333333
NC_000913	145698269	NC_009937	158423558	-	-	0.333333
NC_000913	145698269	NC_004547	50120859	-	gloA	0.333333
NC_000913	145698269	NC_012560	226944032	-	glxI	0.333333
NC_000913	145698269	NC_011566	212635170	-	-	0.333333
NC_000913	145698269	NC_008228	109897726	-	-	0.25
NC_000913	145698269	NC_006512	56461733	-	-	0.333333
NC_000913	145698269	NC_014306	300716498	-	gloA	0.333333
NC_000913	145698269	NC_008358	114800513	+	-	0.25
NC_000913	145698269	NC_009348	145299429	+	rnfE	0.2
NC_000913	145698269	NC_005126	37526493	+	gloA	0.25
NC_000913	145698269	NC_010524	171059593	+	-	0.125
NC_000913	145698269	NC_009659	152979883	+	ostA	0.142857
NC_000913	145698269	NC_008254	110634085	+	-	0.333333
NC_000913	145698269	NC_013446	264678438	-	-	0.333333
NC_000913	145698269	NC_015138	326317279	-	-	0.2
NC_000913	145698269	NC_008740	120555915	-	-	0.333333
NC_000913	145698269	NC_011144	197105388	-	-	0.333333
NC_000913	145698269	NC_011386	209885158	-	-	0.333333
NC_000913	145698269	NC_011035	194099545	-	-	0.2
NC_000913	145698269	NC_015850	340783197	+	-	0.333333
NC_000913	145698269	NC_012779	238919998	+	-	0.333333
NC_000913	145698269	NC_009720	154248092	-	-	0.333333
NC_000913	145698269	NC_008095	108756890	-	gloA	0.2
NC_000913	145698269	NC_009379	145589009	-	-	0.166667
NC_000913	145698269	NC_008576	117926677	-	-	0.25
NC_000913	145698269	NC_012982	254295461	+	-	0.166667
NC_000913	145698269	NC_015497	332307347	+	-	0.25
NC_000913	145698269	NC_008380	116251861	-	-	0.333333
NC_000913	145698269	NC_015566	333926996	-	-	0.25
NC_000913	145698269	NC_007802	89053581	-	-	0.2
NC_000913	145698269	NC_015726	339324692	-	gloA	0.25
NC_000913	145698269	NC_005085	34497112	+	-	0.142857
NC_000913	145698269	NC_003910	71279118	-	gloA	0.333333
NC_000913	145698269	NC_011312	209695339	-	rnfA	0.1
NC_000913	145698269	NC_007205	71083349	+	psd2	0.0909091
NC_000913	145698269	NC_013861	289166733	-	-	0.25
NC_000913	145698269	NC_011852	219872179	-	glo1	0.25
NC_000913	145698269	NC_015380	330814356	+	-	0.2
NC_000913	145698269	NC_012856	241662029	-	-	0.25
NC_000913	145698269	NC_015572	333986071	+	-	0.2
NC_000913	145698269	NC_012791	239816674	+	-	0.25
NC_000913	145698269	NC_014010	294085710	-	-	0.25
NC_000913	145698269	NC_012997	254786933	-	-	0.2
NC_000913	145698269	NC_011662	217969599	+	-	0.142857
NC_000913	145698269	NC_015554	333893963	+	-	0.25
NC_000913	145698269	NC_014228	300722832	-	gloA	0.333333
NC_000913	145698269	NC_006677	58040251	+	-	0.142857
NC_000913	145698269	NC_007908	89901329	+	-	0.25
NC_000913	145698269	NC_010102	161614146	+	-	0.333333
NC_000913	145698269	NC_011891	220916950	-	-	0.25
NC_000913	145698269	NC_008150	108807722	+	-	0.25
NC_000913	145698269	NC_015580	334141369	+	-	0.333333
NC_000913	145698269	NC_009719	154253391	-	-	0.333333
NC_000913	145698269	NC_009952	159043319	-	-	0.25
NC_000913	145698269	NC_015186	326404909	+	-	0.1
NC_000913	145698269	NC_012660	229590452	-	-	0.333333
NC_000913	145698269	NC_007520	78485877	-	-	0.25
NC_000913	145698269	NC_007626	83311597	-	rpsB	0.0555556
NC_000913	145698269	NC_010170	163855078	-	-	0.166667
NC_000913	145698269	NC_007964	92117672	+	-	0.333333
NC_000913	145698269	NC_014006	294010315	-	gloA	0.2
NC_000913	145698269	NC_007951	91781826	+	-	0.2
NC_000913	145698269	NC_014207	297539221	-	-	0.111111
NC_000913	145698269	NC_013194	257095240	+	glyQ	0.125
NC_000913	145698269	NC_010338	167646019	+	-	0.333333
NC_000913	145698269	NC_015633	336124658	+	-	0.333333
NC_000913	145698269	NC_014664	312113551	-	-	0.25
NC_000913	145698270	NC_000913	145698270	-	ynhF	2
NC_000913	145698270	NC_013361	260855483	-	ynhF	1
NC_000913	145698270	NC_010658	187730127	-	-	1
NC_000913	145698270	NC_014121	296102686	-	-	1
NC_000913	145698274	NC_000913	145698274	+	yniD	2
NC_000913	145698274	NC_013361	260855586	+	yniD	1
NC_000913	145698274	NC_010658	187731836	+	-	1
NC_000913	145698276	NC_000913	145698276	-	cedA	2
NC_000913	145698276	NC_011283	206580483	-	cedA	1
NC_000913	145698276	NC_014121	296102778	-	-	1
NC_000913	145698276	NC_013282	260597620	+	cedA	1
NC_000913	145698276	NC_010102	161614276	-	-	1
NC_000913	145698276	NC_013361	260855595	-	cedA	1
NC_000913	145698279	NC_000913	145698279	-	flhD	2
NC_000913	145698279	NC_014207	297538881	-	-	0.666667
NC_000913	145698279	NC_014532	307546935	-	flhC	0.5
NC_000913	145698279	NC_007712	85060046	-	-	1
NC_000913	145698279	NC_014394	302878236	+	-	0.333333
NC_000913	145698279	NC_015138	326317953	+	-	1
NC_000913	145698279	NC_008150	108807853	-	-	0.5
NC_000913	145698279	NC_013446	264679664	+	-	1
NC_000913	145698279	NC_008702	119897737	+	flhD	0.333333
NC_000913	145698279	NC_007963	92114150	-	-	1
NC_000913	145698279	NC_014121	296101763	+	-	0.333333
NC_000913	145698279	NC_004547	50120619	+	flhD	1
NC_000913	145698279	NC_014640	311105913	+	-	1
NC_000913	145698279	NC_012560	226944519	+	flhD	1
NC_000913	145698279	NC_010102	161613514	+	-	0.111111
NC_000913	145698279	NC_007947	91776295	-	-	1
NC_000913	145698279	NC_007298	71907923	+	-	0.333333
NC_000913	145698279	NC_007908	89902460	+	-	1
NC_000913	145698279	NC_012791	239817129	-	-	0.153846
NC_000913	145698279	NC_007404	74317258	+	-	0.25
NC_000913	145698279	NC_015723	339321549	+	flhD	1
NC_000913	145698279	NC_010170	163856408	+	flhD	1
[truncated: 63,536 more rows]
[truncated: 1 more columns]
